# Supplementary material for: Genomic Characterization of the Index Case of Human Monkeypox Virus Infection in Mali, 2025
Source: Viruses. 2026 Feb 28;18(3):294. doi: 10.3390/v18030294 (PMC13030366; doi:10.3390/v18030294)
Supplement: Supplementary file 1 [file viruses-18-00294-s001.zip]

Archive with 7 entries (6 files):
- supplementary_files_hMPXV_index_Mali_2025/
- supplementary_files_hMPXV_index_Mali_2025/.DS_Store
- __MACOSX/supplementary_files_hMPXV_index_Mali_2025/._.DS_Store
- supplementary_files_hMPXV_index_Mali_2025/S2_auspice_final_filtered_metadata.tsv
- __MACOSX/supplementary_files_hMPXV_index_Mali_2025/._S2_auspice_final_filtered_metadata.tsv
- supplementary_files_hMPXV_index_Mali_2025/S1_Mali-Mpox-index-case.json
- __MACOSX/supplementary_files_hMPXV_index_Mali_2025/._S1_Mali-Mpox-index-case.json
