# Supplementary material for: Genomic Characterization of the Index Case of Human Monkeypox Virus Infection in Mali, 2025
Source: Viruses. 2026 Feb 28;18(3):294. doi: 10.3390/v18030294 (PMC13030366; doi:10.3390/v18030294)
Supplement: Supplementary file 1 [file viruses-18-00294-s001.zip › supplementary_files_hMPXV_index_Mali_2025/S2_auspice_final_filtered_metadata.tsv]

strain	Species	MPXV_Lineage	Genotype	Length	Nuc_Completeness	Geo_Location	country	Host	Tissue_Specimen_Source	Submitters	date	Release_Date
NC_063383	Orthopoxvirus monkeypox	A	IIb	197209	complete	Nigeria: Rivers State	Nigeria	Homo sapiens			15/08/2018	30/05/2022
Mpx-1-11-14-25-NPHI-ml	Orthopoxvirus monkeypox	G.1	IIb	197120	complete	Mali: Kouremale	Mali	Homo sapiens	skin, lesion	Guindo,Ibrehima	14/11/2025	22/11/2025
PX496701.1	Orthopoxvirus monkeypox	F.2	IIb	197182	complete	USA: Washington	USA	Homo sapiens		Roychoudhury,P., Xie,X., Ellis,S., Greninger,A.	14/10/2025	22/11/2025
PX496702.1	Orthopoxvirus monkeypox	C.1.2	IIb	197172	complete	USA: Washington	USA	Homo sapiens		Roychoudhury,P., Xie,X., Ellis,S., Greninger,A.	21/10/2025	22/11/2025
PX496703.1	Orthopoxvirus monkeypox	F.2	IIb	197194	complete	USA: Washington	USA	Homo sapiens		Roychoudhury,P., Xie,X., Ellis,S., Greninger,A.	15/10/2025	22/11/2025
PX496704.1	Orthopoxvirus monkeypox	F.2	IIb	197192	complete	USA: Washington	USA	Homo sapiens		Roychoudhury,P., Xie,X., Ellis,S., Greninger,A.	14/10/2025	22/11/2025
PX496705.1	Orthopoxvirus monkeypox	C.1.2	IIb	197174	complete	USA: Washington	USA	Homo sapiens		Roychoudhury,P., Xie,X., Ellis,S., Greninger,A.	24/10/2025	22/11/2025
PX496706.1	Orthopoxvirus monkeypox	F.2	IIb	197177	complete	USA: Washington	USA	Homo sapiens		Roychoudhury,P., Xie,X., Ellis,S., Greninger,A.	21/10/2025	22/11/2025
PX496707.1	Orthopoxvirus monkeypox	F.2	IIb	197186	complete	USA: Washington	USA	Homo sapiens		Roychoudhury,P., Xie,X., Ellis,S., Greninger,A.	23/10/2025	22/11/2025
PX496708.1	Orthopoxvirus monkeypox	F.2	IIb	197178	complete	USA: Washington	USA	Homo sapiens		Roychoudhury,P., Xie,X., Ellis,S., Greninger,A.	16/10/2025	22/11/2025
PX496709.1	Orthopoxvirus monkeypox	F.4	IIb	197183	complete	USA: Washington	USA	Homo sapiens		Roychoudhury,P., Xie,X., Ellis,S., Greninger,A.	26/10/2025	22/11/2025
PX496710.1	Orthopoxvirus monkeypox	C.1.2	IIb	197173	complete	USA: Washington	USA	Homo sapiens		Roychoudhury,P., Xie,X., Ellis,S., Greninger,A.	22/10/2025	22/11/2025
PX496711.1	Orthopoxvirus monkeypox	C.1.2	IIb	197171	complete	USA: Washington	USA	Homo sapiens		Roychoudhury,P., Xie,X., Ellis,S., Greninger,A.	16/10/2025	22/11/2025
PX513673.1	Orthopoxvirus monkeypox	F.4.1	IIb	195859	partial	USA: IL, Chicago	USA	Homo sapiens		Green,S., Kunstman,K., Barbian,H., Araujo Perez,F., Kittner,A., Bobrovska,S., Newcomer,E.	22/10/2025	22/11/2025
PX513674.1	Orthopoxvirus monkeypox	F.4.1	IIb	196194	partial	USA: IL, Chicago	USA	Homo sapiens		Green,S., Kunstman,K., Barbian,H., Araujo Perez,F., Kittner,A., Bobrovska,S., Newcomer,E.	25/10/2025	22/11/2025
OZ370097.1	Orthopoxvirus monkeypox		Ib	195311	complete	Portugal	Portugal	Homo sapiens		Isidro,J., Borges,V., Pinto,M., Sobral,D., Santos,J.D., Nunes,A., Mixao,V., Ferreira,R., Santos,D., Duarte,S., Vieira,L., Borrego,M.J., Nuncio,S., de Carvalho,I.L., Pelerito,A., Cordeiro,R., Gomes,J.P., Duque,M.P., Martins,J.V., Vasconcelos,P., Nuncio,M.S., Roemer,C., Neher,R.A., O'Driscoll,M., Rocha,R., Lopo,S., Neves,R., Palminha,P., Coelho,L., Martins,F., Machado,J., Verissimo,V.C., Grau,B., P…	10/10/2025	21/11/2025
PX488349.1	Orthopoxvirus monkeypox		Ib	195244	complete	China	China	Homo sapiens	skin, lesion	Wang,Y., Zhang,L., Shi,Y., Dai,J., Zhao,J.	2025-02	12/11/2025
PX492121.1	Orthopoxvirus monkeypox	F.4.1	IIb	195599	partial	USA: IL, Chicago	USA	Homo sapiens		Green,S., Kunstman,K., Barbian,H., Araujo Perez,F., Kittner,A., Bobrovska,S., Newcomer,E.	01/10/2025	12/11/2025
PX492128.1	Orthopoxvirus monkeypox	F.4.1	IIb	195566	partial	USA: IL, Chicago	USA	Homo sapiens		Green,S., Kunstman,K., Barbian,H., Araujo Perez,F., Kittner,A., Bobrovska,S., Newcomer,E.	26/09/2025	12/11/2025
PX492136.1	Orthopoxvirus monkeypox	F.2	IIb	195566	partial	USA: IL, Chicago	USA	Homo sapiens		Green,S., Kunstman,K., Barbian,H., Araujo Perez,F., Kittner,A., Bobrovska,S., Newcomer,E.	07/10/2025	12/11/2025
PX495044.1	Orthopoxvirus monkeypox	F.4.1	IIb	195584	partial	USA: IL, Chicago	USA	Homo sapiens		Green,S., Kunstman,K., Barbian,H., Araujo Perez,F., Kittner,A., Bobrovska,S., Newcomer,E.	21/10/2025	12/11/2025
PX485238.1	Orthopoxvirus monkeypox	F.2	IIb	197179	complete	USA: Washington	USA	Homo sapiens		Roychoudhury,P., Xie,X., Ellis,S., Greninger,A.	02/10/2025	05/11/2025
PX485239.1	Orthopoxvirus monkeypox	F.2	IIb	197195	complete	USA: Washington	USA	Homo sapiens		Roychoudhury,P., Xie,X., Ellis,S., Greninger,A.	08/10/2025	05/11/2025
PX485240.1	Orthopoxvirus monkeypox	F.2	IIb	197180	complete	USA: Washington	USA	Homo sapiens		Roychoudhury,P., Xie,X., Ellis,S., Greninger,A.	01/10/2025	05/11/2025
PX485241.1	Orthopoxvirus monkeypox	F.2	IIb	197180	complete	USA: Washington	USA	Homo sapiens		Roychoudhury,P., Xie,X., Ellis,S., Greninger,A.	22/09/2025	05/11/2025
PX485242.1	Orthopoxvirus monkeypox	F.2	IIb	197186	complete	USA: Washington	USA	Homo sapiens		Roychoudhury,P., Xie,X., Ellis,S., Greninger,A.	05/09/2025	05/11/2025
PX485243.1	Orthopoxvirus monkeypox	F.2	IIb	197174	complete	USA: Washington	USA	Homo sapiens		Roychoudhury,P., Xie,X., Ellis,S., Greninger,A.	12/09/2025	05/11/2025
PX485244.1	Orthopoxvirus monkeypox	F.2	IIb	197186	complete	USA: Washington	USA	Homo sapiens		Roychoudhury,P., Xie,X., Ellis,S., Greninger,A.	19/09/2025	05/11/2025
PX485245.1	Orthopoxvirus monkeypox	F.2	IIb	197183	complete	USA: Washington	USA	Homo sapiens		Roychoudhury,P., Xie,X., Ellis,S., Greninger,A.	11/09/2025	05/11/2025
PX485246.1	Orthopoxvirus monkeypox	F.2	IIb	197175	complete	USA: Washington	USA	Homo sapiens		Roychoudhury,P., Xie,X., Ellis,S., Greninger,A.	02/10/2025	05/11/2025
PX485247.1	Orthopoxvirus monkeypox	F.2	IIb	197177	complete	USA: Washington	USA	Homo sapiens		Roychoudhury,P., Xie,X., Ellis,S., Greninger,A.	24/09/2025	05/11/2025
PX485248.1	Orthopoxvirus monkeypox	F.2	IIb	197184	complete	USA: Washington	USA	Homo sapiens		Roychoudhury,P., Xie,X., Ellis,S., Greninger,A.	04/09/2025	05/11/2025
PX485249.1	Orthopoxvirus monkeypox	F.2	IIb	197194	complete	USA: Washington	USA	Homo sapiens		Roychoudhury,P., Xie,X., Ellis,S., Greninger,A.	29/09/2025	05/11/2025
PX485250.1	Orthopoxvirus monkeypox	F.2	IIb	197176	complete	USA: Washington	USA	Homo sapiens		Roychoudhury,P., Xie,X., Ellis,S., Greninger,A.	25/09/2025	05/11/2025
PX485251.1	Orthopoxvirus monkeypox	F.2	IIb	197197	complete	USA: Washington	USA	Homo sapiens		Roychoudhury,P., Xie,X., Ellis,S., Greninger,A.	19/09/2025	05/11/2025
PX485252.1	Orthopoxvirus monkeypox	F.2	IIb	197180	complete	USA: Washington	USA	Homo sapiens		Roychoudhury,P., Xie,X., Ellis,S., Greninger,A.	22/09/2025	05/11/2025
PX485253.1	Orthopoxvirus monkeypox	F.2	IIb	197181	complete	USA: Washington	USA	Homo sapiens		Roychoudhury,P., Xie,X., Ellis,S., Greninger,A.	17/09/2025	05/11/2025
PX485254.1	Orthopoxvirus monkeypox	F.2	IIb	197194	complete	USA: Washington	USA	Homo sapiens		Roychoudhury,P., Xie,X., Ellis,S., Greninger,A.	30/09/2025	05/11/2025
PX485255.1	Orthopoxvirus monkeypox	F.2	IIb	197181	complete	USA: Washington	USA	Homo sapiens		Roychoudhury,P., Xie,X., Ellis,S., Greninger,A.	29/09/2025	05/11/2025
PX485256.1	Orthopoxvirus monkeypox	F.2	IIb	197181	complete	USA: Washington	USA	Homo sapiens		Roychoudhury,P., Xie,X., Ellis,S., Greninger,A.	22/09/2025	05/11/2025
PX485257.1	Orthopoxvirus monkeypox	F.2	IIb	197186	complete	USA: Washington	USA	Homo sapiens		Roychoudhury,P., Xie,X., Ellis,S., Greninger,A.	08/09/2025	05/11/2025
PX485258.1	Orthopoxvirus monkeypox	F.2	IIb	197180	complete	USA: Washington	USA	Homo sapiens		Roychoudhury,P., Xie,X., Ellis,S., Greninger,A.	08/09/2025	05/11/2025
PX485259.1	Orthopoxvirus monkeypox	F.2	IIb	197177	complete	USA: Washington	USA	Homo sapiens		Roychoudhury,P., Xie,X., Ellis,S., Greninger,A.	24/09/2025	05/11/2025
PX475180.1	Orthopoxvirus monkeypox	F.2	IIb	195591	partial	USA: IL, Chicago	USA	Homo sapiens		Green,S., Kunstman,K., Barbian,H., Araujo Perez,F., Kittner,A., Bobrovska,S., Newcomer,E.	15/09/2025	02/11/2025
PX475183.1	Orthopoxvirus monkeypox	F.2	IIb	195820	partial	USA: IL, Chicago	USA	Homo sapiens		Green,S., Kunstman,K., Barbian,H., Araujo Perez,F., Kittner,A., Bobrovska,S., Newcomer,E.	17/09/2025	02/11/2025
PX475188.1	Orthopoxvirus monkeypox	F.4	IIb	195966	partial	USA: IL, Chicago	USA	Homo sapiens		Green,S., Kunstman,K., Barbian,H., Araujo Perez,F., Kittner,A., Bobrovska,S., Newcomer,E.	23/09/2025	02/11/2025
PX466768.1	Orthopoxvirus monkeypox	F.2	IIb	196317	partial	USA: IL, Chicago	USA	Homo sapiens		Green,S., Kunstman,K., Barbian,H., Araujo Perez,F., Kittner,A., Bobrovska,S., Newcomer,E.	12/09/2025	26/10/2025
PX466776.1	Orthopoxvirus monkeypox	F.4.1	IIb	196382	partial	USA: IL, Chicago	USA	Homo sapiens		Green,S., Kunstman,K., Barbian,H., Araujo Perez,F., Kittner,A., Bobrovska,S., Newcomer,E.	05/09/2025	26/10/2025
PX466781.1	Orthopoxvirus monkeypox	F.2	IIb	196003	partial	USA: IL, Chicago	USA	Homo sapiens		Green,S., Kunstman,K., Barbian,H., Araujo Perez,F., Kittner,A., Bobrovska,S., Newcomer,E.	03/09/2025	26/10/2025
PX462101.1	Orthopoxvirus monkeypox	F.2	IIb	197176	complete	USA: California	USA	Homo sapiens		Fox,E.B., Garrigues,J.M., Green,N.M.	09/09/2025	22/10/2025
PX462102.1	Orthopoxvirus monkeypox	F.2	IIb	197173	complete	USA: California	USA	Homo sapiens		Fox,E.B., Garrigues,J.M., Green,N.M.	23/08/2025	22/10/2025
OZ346752.1	Orthopoxvirus monkeypox	G.1	IIb	197180	complete	Sierra Leone:Western Area Urban	Sierra Leone			Campbell,A.K.O., Omah,I., Folorunso,V., Daniel-Sesay,N., Williams,A.J., Mani,S., Lansana,R., Kargbo,A., Souma,Z.	09/07/2025	17/10/2025
OZ346753.1	Orthopoxvirus monkeypox	G.1	IIb	197178	complete	Sierra Leone:Bo	Sierra Leone	Homo sapiens		Sandi,J.D., Parker,E., Harding,D.H., Kallom,T.P.M.S., Ope-ewe,O.O., Brock-Fisher,T., Kamara,M.S., Sijuwola,A.E., Saibu,F., Specht,I., Fofanah,I.U., Eromon,P.E., Ozonoff,A., Soumare,H., Squire,J., Wilkason,C., Park,D., Levy,J., Baudi,I., Marrs,L., Cronan,P., Shin,C., Varilly,P., Nosamiefan,D., Paye,M., Lanng,E., Sesay,S.K., Amburg,C.V., Schifferli,M., Yang,K., Koroma,Z., Zhao,K., Jalloh,M.B., Fry,…	12/05/2025	17/10/2025
OZ346756.1	Orthopoxvirus monkeypox	G.1	IIb	197173	complete	Sierra Leone:Kailahun	Sierra Leone	Homo sapiens		Sandi,J.D., Parker,E., Harding,D.H., Kallom,T.P.M.S., Ope-ewe,O.O., Brock-Fisher,T., Kamara,M.S., Sijuwola,A.E., Saibu,F., Specht,I., Fofanah,I.U., Eromon,P.E., Ozonoff,A., Soumare,H., Squire,J., Wilkason,C., Park,D., Levy,J., Baudi,I., Marrs,L., Cronan,P., Shin,C., Varilly,P., Nosamiefan,D., Paye,M., Lanng,E., Sesay,S.K., Amburg,C.V., Schifferli,M., Yang,K., Koroma,Z., Zhao,K., Jalloh,M.B., Fry,…	13/05/2025	17/10/2025
OZ346757.1	Orthopoxvirus monkeypox	G.1	IIb	197181	complete	Sierra Leone:Kenema	Sierra Leone	Homo sapiens		Sandi,J.D., Parker,E., Harding,D.H., Kallom,T.P.M.S., Ope-ewe,O.O., Brock-Fisher,T., Kamara,M.S., Sijuwola,A.E., Saibu,F., Specht,I., Fofanah,I.U., Eromon,P.E., Ozonoff,A., Soumare,H., Squire,J., Wilkason,C., Park,D., Levy,J., Baudi,I., Marrs,L., Cronan,P., Shin,C., Varilly,P., Nosamiefan,D., Paye,M., Lanng,E., Sesay,S.K., Amburg,C.V., Schifferli,M., Yang,K., Koroma,Z., Zhao,K., Jalloh,M.B., Fry,…	16/05/2025	17/10/2025
OZ346758.1	Orthopoxvirus monkeypox	G.1	IIb	197183	complete	Sierra Leone:Bo	Sierra Leone	Homo sapiens		Sandi,J.D., Parker,E., Harding,D.H., Kallom,T.P.M.S., Ope-ewe,O.O., Brock-Fisher,T., Kamara,M.S., Sijuwola,A.E., Saibu,F., Specht,I., Fofanah,I.U., Eromon,P.E., Ozonoff,A., Soumare,H., Squire,J., Wilkason,C., Park,D., Levy,J., Baudi,I., Marrs,L., Cronan,P., Shin,C., Varilly,P., Nosamiefan,D., Paye,M., Lanng,E., Sesay,S.K., Amburg,C.V., Schifferli,M., Yang,K., Koroma,Z., Zhao,K., Jalloh,M.B., Fry,…	12/05/2025	17/10/2025
OZ346759.1	Orthopoxvirus monkeypox	G.1	IIb	197178	complete	Sierra Leone:Kenema	Sierra Leone	Homo sapiens		Sandi,J.D., Parker,E., Harding,D.H., Kallom,T.P.M.S., Ope-ewe,O.O., Brock-Fisher,T., Kamara,M.S., Sijuwola,A.E., Saibu,F., Specht,I., Fofanah,I.U., Eromon,P.E., Ozonoff,A., Soumare,H., Squire,J., Wilkason,C., Park,D., Levy,J., Baudi,I., Marrs,L., Cronan,P., Shin,C., Varilly,P., Nosamiefan,D., Paye,M., Lanng,E., Sesay,S.K., Amburg,C.V., Schifferli,M., Yang,K., Koroma,Z., Zhao,K., Jalloh,M.B., Fry,…	16/05/2025	17/10/2025
OZ346761.1	Orthopoxvirus monkeypox	G.1	IIb	197181	complete	Sierra Leone:Kenema	Sierra Leone	Homo sapiens		Sandi,J.D., Parker,E., Harding,D.H., Kallom,T.P.M.S., Ope-ewe,O.O., Brock-Fisher,T., Kamara,M.S., Sijuwola,A.E., Saibu,F., Specht,I., Fofanah,I.U., Eromon,P.E., Ozonoff,A., Soumare,H., Squire,J., Wilkason,C., Park,D., Levy,J., Baudi,I., Marrs,L., Cronan,P., Shin,C., Varilly,P., Nosamiefan,D., Paye,M., Lanng,E., Sesay,S.K., Amburg,C.V., Schifferli,M., Yang,K., Koroma,Z., Zhao,K., Jalloh,M.B., Fry,…	15/05/2025	17/10/2025
OZ346762.1	Orthopoxvirus monkeypox	G.1	IIb	197181	complete	Sierra Leone:Western Area Urban	Sierra Leone			Campbell,A.K.O., Omah,I., Folorunso,V., Daniel-Sesay,N., Williams,A.J., Mani,S., Lansana,R., Kargbo,A., Souma,Z.	09/07/2025	17/10/2025
OZ346763.1	Orthopoxvirus monkeypox	G.1	IIb	197171	complete	Sierra Leone:Bo	Sierra Leone	Homo sapiens		Sandi,J.D., Parker,E., Harding,D.H., Kallom,T.P.M.S., Ope-ewe,O.O., Brock-Fisher,T., Kamara,M.S., Sijuwola,A.E., Saibu,F., Specht,I., Fofanah,I.U., Eromon,P.E., Ozonoff,A., Soumare,H., Squire,J., Wilkason,C., Park,D., Levy,J., Baudi,I., Marrs,L., Cronan,P., Shin,C., Varilly,P., Nosamiefan,D., Paye,M., Lanng,E., Sesay,S.K., Amburg,C.V., Schifferli,M., Yang,K., Koroma,Z., Zhao,K., Jalloh,M.B., Fry,…	12/05/2025	17/10/2025
OZ346773.1	Orthopoxvirus monkeypox	G.1	IIb	197183	complete	Sierra Leone:Bo	Sierra Leone	Homo sapiens		Sandi,J.D., Parker,E., Harding,D.H., Kallom,T.P.M.S., Ope-ewe,O.O., Brock-Fisher,T., Kamara,M.S., Sijuwola,A.E., Saibu,F., Specht,I., Fofanah,I.U., Eromon,P.E., Ozonoff,A., Soumare,H., Squire,J., Wilkason,C., Park,D., Levy,J., Baudi,I., Marrs,L., Cronan,P., Shin,C., Varilly,P., Nosamiefan,D., Paye,M., Lanng,E., Sesay,S.K., Amburg,C.V., Schifferli,M., Yang,K., Koroma,Z., Zhao,K., Jalloh,M.B., Fry,…	12/05/2025	17/10/2025
OZ346795.1	Orthopoxvirus monkeypox	G.1	IIb	197195	complete	Sierra Leone:Western Area Urban	Sierra Leone			Campbell,A.K.O., Omah,I., Folorunso,V., Daniel-Sesay,N., Williams,A.J., Mani,S., Lansana,R., Kargbo,A., Souma,Z.	05/05/2025	17/10/2025
OZ346823.1	Orthopoxvirus monkeypox	G.1	IIb	197181	complete	Sierra Leone:Western Area Urban	Sierra Leone			Campbell,A.K.O., Omah,I., Folorunso,V., Daniel-Sesay,N., Williams,A.J., Mani,S., Lansana,R., Kargbo,A., Souma,Z.	09/07/2025	17/10/2025
OZ346825.1	Orthopoxvirus monkeypox	G.1	IIb	197178	complete	Sierra Leone:Bonthe	Sierra Leone	Homo sapiens		Sandi,J.D., Parker,E., Harding,D.H., Kallom,T.P.M.S., Ope-ewe,O.O., Brock-Fisher,T., Kamara,M.S., Sijuwola,A.E., Saibu,F., Specht,I., Fofanah,I.U., Eromon,P.E., Ozonoff,A., Soumare,H., Squire,J., Wilkason,C., Park,D., Levy,J., Baudi,I., Marrs,L., Cronan,P., Shin,C., Varilly,P., Nosamiefan,D., Paye,M., Lanng,E., Sesay,S.K., Amburg,C.V., Schifferli,M., Yang,K., Koroma,Z., Zhao,K., Jalloh,M.B., Fry,…	15/05/2025	17/10/2025
OZ346826.1	Orthopoxvirus monkeypox	G.1	IIb	197181	complete	Sierra Leone:Bo	Sierra Leone	Homo sapiens		Sandi,J.D., Parker,E., Harding,D.H., Kallom,T.P.M.S., Ope-ewe,O.O., Brock-Fisher,T., Kamara,M.S., Sijuwola,A.E., Saibu,F., Specht,I., Fofanah,I.U., Eromon,P.E., Ozonoff,A., Soumare,H., Squire,J., Wilkason,C., Park,D., Levy,J., Baudi,I., Marrs,L., Cronan,P., Shin,C., Varilly,P., Nosamiefan,D., Paye,M., Lanng,E., Sesay,S.K., Amburg,C.V., Schifferli,M., Yang,K., Koroma,Z., Zhao,K., Jalloh,M.B., Fry,…	12/05/2025	17/10/2025
OZ346827.1	Orthopoxvirus monkeypox	G.1	IIb	197183	complete	Sierra Leone:Pujehun	Sierra Leone	Homo sapiens		Sandi,J.D., Parker,E., Harding,D.H., Kallom,T.P.M.S., Ope-ewe,O.O., Brock-Fisher,T., Kamara,M.S., Sijuwola,A.E., Saibu,F., Specht,I., Fofanah,I.U., Eromon,P.E., Ozonoff,A., Soumare,H., Squire,J., Wilkason,C., Park,D., Levy,J., Baudi,I., Marrs,L., Cronan,P., Shin,C., Varilly,P., Nosamiefan,D., Paye,M., Lanng,E., Sesay,S.K., Amburg,C.V., Schifferli,M., Yang,K., Koroma,Z., Zhao,K., Jalloh,M.B., Fry,…	15/05/2025	17/10/2025
OZ346828.1	Orthopoxvirus monkeypox	G.1	IIb	197130	complete	Sierra Leone:Bo	Sierra Leone	Homo sapiens		Sandi,J.D., Parker,E., Harding,D.H., Kallom,T.P.M.S., Ope-ewe,O.O., Brock-Fisher,T., Kamara,M.S., Sijuwola,A.E., Saibu,F., Specht,I., Fofanah,I.U., Eromon,P.E., Ozonoff,A., Soumare,H., Squire,J., Wilkason,C., Park,D., Levy,J., Baudi,I., Marrs,L., Cronan,P., Shin,C., Varilly,P., Nosamiefan,D., Paye,M., Lanng,E., Sesay,S.K., Amburg,C.V., Schifferli,M., Yang,K., Koroma,Z., Zhao,K., Jalloh,M.B., Fry,…	12/05/2025	17/10/2025
OZ346829.1	Orthopoxvirus monkeypox	G.1	IIb	197179	complete	Sierra Leone:Bonthe	Sierra Leone	Homo sapiens		Sandi,J.D., Parker,E., Harding,D.H., Kallom,T.P.M.S., Ope-ewe,O.O., Brock-Fisher,T., Kamara,M.S., Sijuwola,A.E., Saibu,F., Specht,I., Fofanah,I.U., Eromon,P.E., Ozonoff,A., Soumare,H., Squire,J., Wilkason,C., Park,D., Levy,J., Baudi,I., Marrs,L., Cronan,P., Shin,C., Varilly,P., Nosamiefan,D., Paye,M., Lanng,E., Sesay,S.K., Amburg,C.V., Schifferli,M., Yang,K., Koroma,Z., Zhao,K., Jalloh,M.B., Fry,…	15/05/2025	17/10/2025
OZ346830.1	Orthopoxvirus monkeypox	G.1	IIb	197173	complete	Sierra Leone:Bonthe	Sierra Leone	Homo sapiens		Sandi,J.D., Parker,E., Harding,D.H., Kallom,T.P.M.S., Ope-ewe,O.O., Brock-Fisher,T., Kamara,M.S., Sijuwola,A.E., Saibu,F., Specht,I., Fofanah,I.U., Eromon,P.E., Ozonoff,A., Soumare,H., Squire,J., Wilkason,C., Park,D., Levy,J., Baudi,I., Marrs,L., Cronan,P., Shin,C., Varilly,P., Nosamiefan,D., Paye,M., Lanng,E., Sesay,S.K., Amburg,C.V., Schifferli,M., Yang,K., Koroma,Z., Zhao,K., Jalloh,M.B., Fry,…	15/05/2025	17/10/2025
OZ346832.1	Orthopoxvirus monkeypox	G.1	IIb	197178	complete	Sierra Leone:Bo	Sierra Leone	Homo sapiens		Sandi,J.D., Parker,E., Harding,D.H., Kallom,T.P.M.S., Ope-ewe,O.O., Brock-Fisher,T., Kamara,M.S., Sijuwola,A.E., Saibu,F., Specht,I., Fofanah,I.U., Eromon,P.E., Ozonoff,A., Soumare,H., Squire,J., Wilkason,C., Park,D., Levy,J., Baudi,I., Marrs,L., Cronan,P., Shin,C., Varilly,P., Nosamiefan,D., Paye,M., Lanng,E., Sesay,S.K., Amburg,C.V., Schifferli,M., Yang,K., Koroma,Z., Zhao,K., Jalloh,M.B., Fry,…	12/05/2025	17/10/2025
OZ346847.1	Orthopoxvirus monkeypox	G.1	IIb	197180	complete	Sierra Leone:Kenema	Sierra Leone	Homo sapiens		Sandi,J.D., Parker,E., Harding,D.H., Kallom,T.P.M.S., Ope-ewe,O.O., Brock-Fisher,T., Kamara,M.S., Sijuwola,A.E., Saibu,F., Specht,I., Fofanah,I.U., Eromon,P.E., Ozonoff,A., Soumare,H., Squire,J., Wilkason,C., Park,D., Levy,J., Baudi,I., Marrs,L., Cronan,P., Shin,C., Varilly,P., Nosamiefan,D., Paye,M., Lanng,E., Sesay,S.K., Amburg,C.V., Schifferli,M., Yang,K., Koroma,Z., Zhao,K., Jalloh,M.B., Fry,…	11/05/2025	17/10/2025
PX454703.1	Orthopoxvirus monkeypox	F.4	IIb	197174	partial	USA: California	USA	Homo sapiens		Fox,E.B., Garrigues,J.M., Green,N.M.	07/08/2025	15/10/2025
PX454705.1	Orthopoxvirus monkeypox	F.2	IIb	197173	partial	USA: California	USA	Homo sapiens		Fox,E.B., Garrigues,J.M., Green,N.M.	05/09/2025	15/10/2025
PX454706.1	Orthopoxvirus monkeypox	F.2	IIb	197176	partial	USA: California	USA	Homo sapiens		Fox,E.B., Garrigues,J.M., Green,N.M.	15/08/2025	15/10/2025
PX454707.1	Orthopoxvirus monkeypox	F.2	IIb	197179	partial	USA: California	USA	Homo sapiens		Fox,E.B., Garrigues,J.M., Green,N.M.	23/08/2025	15/10/2025
PX454708.1	Orthopoxvirus monkeypox	F.2	IIb	197179	partial	USA: California	USA	Homo sapiens		Fox,E.B., Garrigues,J.M., Green,N.M.	09/09/2025	15/10/2025
PX447325.1	Orthopoxvirus monkeypox	F.2	IIb	197182	complete	USA: Washington	USA	Homo sapiens		Roychoudhury,P., Xie,X., Ellis,S., Greninger,A.	11/09/2025	11/10/2025
PX447326.1	Orthopoxvirus monkeypox	F.2	IIb	197189	complete	USA: Washington	USA	Homo sapiens		Roychoudhury,P., Xie,X., Ellis,S., Greninger,A.	09/09/2025	11/10/2025
PX447327.1	Orthopoxvirus monkeypox	F.2	IIb	197186	complete	USA: Washington	USA	Homo sapiens		Roychoudhury,P., Xie,X., Ellis,S., Greninger,A.	11/09/2025	11/10/2025
PX447328.1	Orthopoxvirus monkeypox	F.2	IIb	197186	complete	USA: Washington	USA	Homo sapiens		Roychoudhury,P., Xie,X., Ellis,S., Greninger,A.	02/09/2025	11/10/2025
PX447329.1	Orthopoxvirus monkeypox	F.2	IIb	197195	complete	USA: Washington	USA	Homo sapiens		Roychoudhury,P., Xie,X., Ellis,S., Greninger,A.	21/08/2025	11/10/2025
PX447330.1	Orthopoxvirus monkeypox	F.2	IIb	197189	complete	USA: Washington	USA	Homo sapiens		Roychoudhury,P., Xie,X., Ellis,S., Greninger,A.	18/08/2025	11/10/2025
PX447331.1	Orthopoxvirus monkeypox	F.2	IIb	197189	complete	USA: Washington	USA	Homo sapiens		Roychoudhury,P., Xie,X., Ellis,S., Greninger,A.	27/08/2025	11/10/2025
PX445832.1	Orthopoxvirus monkeypox	F.2	IIb	197189	complete	USA: Washington	USA	Homo sapiens		Roychoudhury,P., Xie,X., Ellis,S., Greninger,A.	10/07/2025	08/10/2025
PX445833.1	Orthopoxvirus monkeypox	F.2	IIb	197189	complete	USA: Washington	USA	Homo sapiens		Roychoudhury,P., Xie,X., Ellis,S., Greninger,A.	08/08/2025	08/10/2025
PX445834.1	Orthopoxvirus monkeypox	F.2	IIb	197189	complete	USA: Washington	USA	Homo sapiens		Roychoudhury,P., Xie,X., Ellis,S., Greninger,A.	04/08/2025	08/10/2025
PX445835.1	Orthopoxvirus monkeypox	F.2	IIb	197189	complete	USA: Washington	USA	Homo sapiens		Roychoudhury,P., Xie,X., Ellis,S., Greninger,A.	30/07/2025	08/10/2025
PX442285.1	Orthopoxvirus monkeypox		Ib	195572	complete	USA: TX	USA	Homo sapiens		Gigante,C., Iyer,L., Brochu,H., Gonzalez,C., Hughes,C., Song,K., Zhang,Q., Wilkins,K., Davidson,W., Boles,D., Harris,A., Dale,S., Harris,N., Norvell,B., Peavy,L., Munroe,J., Pillai,S., Hutson,C.	2025-08	07/10/2025
PX439637.1	Orthopoxvirus monkeypox	F.2	IIb	195923	partial	USA: IL, Chicago	USA	Homo sapiens		Green,S., Kunstman,K., Barbian,H., Araujo Perez,F., Kittner,A., Bobrovska,S., Newcomer,E.	20/08/2025	30/09/2025
PX439650.1	Orthopoxvirus monkeypox	F.2	IIb	196275	partial	USA: IL, Chicago	USA	Homo sapiens		Green,S., Kunstman,K., Barbian,H., Araujo Perez,F., Kittner,A., Bobrovska,S., Newcomer,E.	29/08/2025	30/09/2025
OZ334381.1	Orthopoxvirus monkeypox	A.2.2	IIb	200334	complete	Togo:Lome	Togo	Homo sapiens		Konou,A., Esso,E., Tegueni,K., Sagna,A., Salou,M., Dagnra,A.	07/06/2025	28/09/2025
OZ334411.1	Orthopoxvirus monkeypox	A.2.2	IIb	200338	complete	Togo:Lome; Lome	Togo	Homo sapiens		Konou,A., Esso,E., Tegueni,K., Sagna,A., Salou,M., Dagnra,A.	16/05/2025	28/09/2025
OZ330121.1	Orthopoxvirus monkeypox	G.1	IIb	197189	complete	Sierra Leone:Western-Area-Urban	Sierra Leone			Campbell,A.K.O., Parker,E., Omah,I., Miller,C., Campbell,J., Folorunso,V., Daniel-Sesay,N., Williams,A.J., Mani,S., Lansana,R., Kargbo,A., Koninga,K., Adi,H., Ruhweza,S., James,A., Greene,J., Forster,M., Klena,J., Gigante,C., Park,D., Kebede,A., Tanui,C., Tessema,S., Kebede,Y., Koroma,A., Njai,A., Kanu,J., Boie,M., Happi,C., Wurie,I., Sabeti,P., Koroma,Z., Harding,D., Squire,J., Vandi,M.A., Sahr,…	15/05/2025	21/09/2025
OZ330122.1	Orthopoxvirus monkeypox	G.1	IIb	197189	complete	Sierra Leone:Western-Area-Urban	Sierra Leone			Campbell,A.K.O., Parker,E., Omah,I., Miller,C., Campbell,J., Folorunso,V., Daniel-Sesay,N., Williams,A.J., Mani,S., Lansana,R., Kargbo,A., Koninga,K., Adi,H., Ruhweza,S., James,A., Greene,J., Forster,M., Klena,J., Gigante,C., Park,D., Kebede,A., Tanui,C., Tessema,S., Kebede,Y., Koroma,A., Njai,A., Kanu,J., Boie,M., Happi,C., Wurie,I., Sabeti,P., Koroma,Z., Harding,D., Squire,J., Vandi,M.A., Sahr,…	15/05/2025	21/09/2025
OZ330123.1	Orthopoxvirus monkeypox	G.1	IIb	197180	complete	Sierra Leone:Western-Area-Urban	Sierra Leone			Campbell,A.K.O., Parker,E., Omah,I., Miller,C., Campbell,J., Folorunso,V., Daniel-Sesay,N., Williams,A.J., Mani,S., Lansana,R., Kargbo,A., Koninga,K., Adi,H., Ruhweza,S., James,A., Greene,J., Forster,M., Klena,J., Gigante,C., Park,D., Kebede,A., Tanui,C., Tessema,S., Kebede,Y., Koroma,A., Njai,A., Kanu,J., Boie,M., Happi,C., Wurie,I., Sabeti,P., Koroma,Z., Harding,D., Squire,J., Vandi,M.A., Sahr,…	13/05/2025	21/09/2025
OZ330125.1	Orthopoxvirus monkeypox	G.1	IIb	197189	complete	Sierra Leone:Western-Area-Urban	Sierra Leone			Campbell,A.K.O., Parker,E., Omah,I., Miller,C., Campbell,J., Folorunso,V., Daniel-Sesay,N., Williams,A.J., Mani,S., Lansana,R., Kargbo,A., Koninga,K., Adi,H., Ruhweza,S., James,A., Greene,J., Forster,M., Klena,J., Gigante,C., Park,D., Kebede,A., Tanui,C., Tessema,S., Kebede,Y., Koroma,A., Njai,A., Kanu,J., Boie,M., Happi,C., Wurie,I., Sabeti,P., Koroma,Z., Harding,D., Squire,J., Vandi,M.A., Sahr,…	13/05/2025	21/09/2025
OZ330126.1	Orthopoxvirus monkeypox	G.1	IIb	197190	complete	Sierra Leone:Western-Area-Urban	Sierra Leone			Campbell,A.K.O., Parker,E., Omah,I., Miller,C., Campbell,J., Folorunso,V., Daniel-Sesay,N., Williams,A.J., Mani,S., Lansana,R., Kargbo,A., Koninga,K., Adi,H., Ruhweza,S., James,A., Greene,J., Forster,M., Klena,J., Gigante,C., Park,D., Kebede,A., Tanui,C., Tessema,S., Kebede,Y., Koroma,A., Njai,A., Kanu,J., Boie,M., Happi,C., Wurie,I., Sabeti,P., Koroma,Z., Harding,D., Squire,J., Vandi,M.A., Sahr,…	15/05/2025	21/09/2025
OZ330127.1	Orthopoxvirus monkeypox	G.1	IIb	197189	complete	Sierra Leone:Western-Area-Urban	Sierra Leone			Campbell,A.K.O., Parker,E., Omah,I., Miller,C., Campbell,J., Folorunso,V., Daniel-Sesay,N., Williams,A.J., Mani,S., Lansana,R., Kargbo,A., Koninga,K., Adi,H., Ruhweza,S., James,A., Greene,J., Forster,M., Klena,J., Gigante,C., Park,D., Kebede,A., Tanui,C., Tessema,S., Kebede,Y., Koroma,A., Njai,A., Kanu,J., Boie,M., Happi,C., Wurie,I., Sabeti,P., Koroma,Z., Harding,D., Squire,J., Vandi,M.A., Sahr,…	14/05/2025	21/09/2025
OZ330129.1	Orthopoxvirus monkeypox	G.1	IIb	197189	complete	Sierra Leone:Western-Area-Urban	Sierra Leone			Campbell,A.K.O., Parker,E., Omah,I., Miller,C., Campbell,J., Folorunso,V., Daniel-Sesay,N., Williams,A.J., Mani,S., Lansana,R., Kargbo,A., Koninga,K., Adi,H., Ruhweza,S., James,A., Greene,J., Forster,M., Klena,J., Gigante,C., Park,D., Kebede,A., Tanui,C., Tessema,S., Kebede,Y., Koroma,A., Njai,A., Kanu,J., Boie,M., Happi,C., Wurie,I., Sabeti,P., Koroma,Z., Harding,D., Squire,J., Vandi,M.A., Sahr,…	13/05/2025	21/09/2025
OZ330133.1	Orthopoxvirus monkeypox	G.1	IIb	197189	complete	Sierra Leone:Western-Area-Urban	Sierra Leone			Campbell,A.K.O., Parker,E., Omah,I., Miller,C., Campbell,J., Folorunso,V., Daniel-Sesay,N., Williams,A.J., Mani,S., Lansana,R., Kargbo,A., Koninga,K., Adi,H., Ruhweza,S., James,A., Greene,J., Forster,M., Klena,J., Gigante,C., Park,D., Kebede,A., Tanui,C., Tessema,S., Kebede,Y., Koroma,A., Njai,A., Kanu,J., Boie,M., Happi,C., Wurie,I., Sabeti,P., Koroma,Z., Harding,D., Squire,J., Vandi,M.A., Sahr,…	06/04/2025	21/09/2025
OZ330134.1	Orthopoxvirus monkeypox	G.1	IIb	197191	complete	Sierra Leone:Western-Area-Urban	Sierra Leone			Campbell,A.K.O., Parker,E., Omah,I., Miller,C., Campbell,J., Folorunso,V., Daniel-Sesay,N., Williams,A.J., Mani,S., Lansana,R., Kargbo,A., Koninga,K., Adi,H., Ruhweza,S., James,A., Greene,J., Forster,M., Klena,J., Gigante,C., Park,D., Kebede,A., Tanui,C., Tessema,S., Kebede,Y., Koroma,A., Njai,A., Kanu,J., Boie,M., Happi,C., Wurie,I., Sabeti,P., Koroma,Z., Harding,D., Squire,J., Vandi,M.A., Sahr,…	13/05/2025	21/09/2025
OZ330136.1	Orthopoxvirus monkeypox	G.1	IIb	197180	complete	Sierra Leone:Western-Area-Urban	Sierra Leone			Campbell,A.K.O., Parker,E., Omah,I., Miller,C., Campbell,J., Folorunso,V., Daniel-Sesay,N., Williams,A.J., Mani,S., Lansana,R., Kargbo,A., Koninga,K., Adi,H., Ruhweza,S., James,A., Greene,J., Forster,M., Klena,J., Gigante,C., Park,D., Kebede,A., Tanui,C., Tessema,S., Kebede,Y., Koroma,A., Njai,A., Kanu,J., Boie,M., Happi,C., Wurie,I., Sabeti,P., Koroma,Z., Harding,D., Squire,J., Vandi,M.A., Sahr,…	14/05/2025	21/09/2025
OZ330137.1	Orthopoxvirus monkeypox	G.1	IIb	197189	complete	Sierra Leone:Western-Area-Urban	Sierra Leone			Campbell,A.K.O., Parker,E., Omah,I., Miller,C., Campbell,J., Folorunso,V., Daniel-Sesay,N., Williams,A.J., Mani,S., Lansana,R., Kargbo,A., Koninga,K., Adi,H., Ruhweza,S., James,A., Greene,J., Forster,M., Klena,J., Gigante,C., Park,D., Kebede,A., Tanui,C., Tessema,S., Kebede,Y., Koroma,A., Njai,A., Kanu,J., Boie,M., Happi,C., Wurie,I., Sabeti,P., Koroma,Z., Harding,D., Squire,J., Vandi,M.A., Sahr,…	13/05/2025	21/09/2025
OZ330139.1	Orthopoxvirus monkeypox	G.1	IIb	197175	complete	Sierra Leone:Western-Area-Urban	Sierra Leone			Campbell,A.K.O., Parker,E., Omah,I., Miller,C., Campbell,J., Folorunso,V., Daniel-Sesay,N., Williams,A.J., Mani,S., Lansana,R., Kargbo,A., Koninga,K., Adi,H., Ruhweza,S., James,A., Greene,J., Forster,M., Klena,J., Gigante,C., Park,D., Kebede,A., Tanui,C., Tessema,S., Kebede,Y., Koroma,A., Njai,A., Kanu,J., Boie,M., Happi,C., Wurie,I., Sabeti,P., Koroma,Z., Harding,D., Squire,J., Vandi,M.A., Sahr,…	15/05/2025	21/09/2025
OZ330140.1	Orthopoxvirus monkeypox	G.1	IIb	197189	complete	Sierra Leone:Western-Area-Urban	Sierra Leone			Campbell,A.K.O., Parker,E., Omah,I., Miller,C., Campbell,J., Folorunso,V., Daniel-Sesay,N., Williams,A.J., Mani,S., Lansana,R., Kargbo,A., Koninga,K., Adi,H., Ruhweza,S., James,A., Greene,J., Forster,M., Klena,J., Gigante,C., Park,D., Kebede,A., Tanui,C., Tessema,S., Kebede,Y., Koroma,A., Njai,A., Kanu,J., Boie,M., Happi,C., Wurie,I., Sabeti,P., Koroma,Z., Harding,D., Squire,J., Vandi,M.A., Sahr,…	13/05/2025	21/09/2025
OZ330141.1	Orthopoxvirus monkeypox	G.1	IIb	197191	complete	Sierra Leone:Western-Area-Urban	Sierra Leone			Campbell,A.K.O., Parker,E., Omah,I., Miller,C., Campbell,J., Folorunso,V., Daniel-Sesay,N., Williams,A.J., Mani,S., Lansana,R., Kargbo,A., Koninga,K., Adi,H., Ruhweza,S., James,A., Greene,J., Forster,M., Klena,J., Gigante,C., Park,D., Kebede,A., Tanui,C., Tessema,S., Kebede,Y., Koroma,A., Njai,A., Kanu,J., Boie,M., Happi,C., Wurie,I., Sabeti,P., Koroma,Z., Harding,D., Squire,J., Vandi,M.A., Sahr,…	14/05/2025	21/09/2025
OZ330146.1	Orthopoxvirus monkeypox	G.1	IIb	197189	complete	Sierra Leone:Western-Area-Urban	Sierra Leone			Campbell,A.K.O., Parker,E., Omah,I., Miller,C., Campbell,J., Folorunso,V., Daniel-Sesay,N., Williams,A.J., Mani,S., Lansana,R., Kargbo,A., Koninga,K., Adi,H., Ruhweza,S., James,A., Greene,J., Forster,M., Klena,J., Gigante,C., Park,D., Kebede,A., Tanui,C., Tessema,S., Kebede,Y., Koroma,A., Njai,A., Kanu,J., Boie,M., Happi,C., Wurie,I., Sabeti,P., Koroma,Z., Harding,D., Squire,J., Vandi,M.A., Sahr,…	15/05/2025	21/09/2025
OZ330147.1	Orthopoxvirus monkeypox	G.1	IIb	197189	complete	Sierra Leone:Western-Area-Urban	Sierra Leone			Campbell,A.K.O., Parker,E., Omah,I., Miller,C., Campbell,J., Folorunso,V., Daniel-Sesay,N., Williams,A.J., Mani,S., Lansana,R., Kargbo,A., Koninga,K., Adi,H., Ruhweza,S., James,A., Greene,J., Forster,M., Klena,J., Gigante,C., Park,D., Kebede,A., Tanui,C., Tessema,S., Kebede,Y., Koroma,A., Njai,A., Kanu,J., Boie,M., Happi,C., Wurie,I., Sabeti,P., Koroma,Z., Harding,D., Squire,J., Vandi,M.A., Sahr,…	13/05/2025	21/09/2025
OZ330151.1	Orthopoxvirus monkeypox	G.1	IIb	197179	complete	Sierra Leone:Western-Area-Urban	Sierra Leone			Campbell,A.K.O., Parker,E., Omah,I., Miller,C., Campbell,J., Folorunso,V., Daniel-Sesay,N., Williams,A.J., Mani,S., Lansana,R., Kargbo,A., Koninga,K., Adi,H., Ruhweza,S., James,A., Greene,J., Forster,M., Klena,J., Gigante,C., Park,D., Kebede,A., Tanui,C., Tessema,S., Kebede,Y., Koroma,A., Njai,A., Kanu,J., Boie,M., Happi,C., Wurie,I., Sabeti,P., Koroma,Z., Harding,D., Squire,J., Vandi,M.A., Sahr,…	13/05/2025	21/09/2025
OZ330152.1	Orthopoxvirus monkeypox	G.1	IIb	197189	complete	Sierra Leone:Western-Area-Urban	Sierra Leone			Campbell,A.K.O., Parker,E., Omah,I., Miller,C., Campbell,J., Folorunso,V., Daniel-Sesay,N., Williams,A.J., Mani,S., Lansana,R., Kargbo,A., Koninga,K., Adi,H., Ruhweza,S., James,A., Greene,J., Forster,M., Klena,J., Gigante,C., Park,D., Kebede,A., Tanui,C., Tessema,S., Kebede,Y., Koroma,A., Njai,A., Kanu,J., Boie,M., Happi,C., Wurie,I., Sabeti,P., Koroma,Z., Harding,D., Squire,J., Vandi,M.A., Sahr,…	14/05/2025	21/09/2025
OZ330153.1	Orthopoxvirus monkeypox	G.1	IIb	197195	complete	Sierra Leone:Western-Area-Urban	Sierra Leone			Campbell,A.K.O., Parker,E., Omah,I., Miller,C., Campbell,J., Folorunso,V., Daniel-Sesay,N., Williams,A.J., Mani,S., Lansana,R., Kargbo,A., Koninga,K., Adi,H., Ruhweza,S., James,A., Greene,J., Forster,M., Klena,J., Gigante,C., Park,D., Kebede,A., Tanui,C., Tessema,S., Kebede,Y., Koroma,A., Njai,A., Kanu,J., Boie,M., Happi,C., Wurie,I., Sabeti,P., Koroma,Z., Harding,D., Squire,J., Vandi,M.A., Sahr,…	13/05/2025	21/09/2025
OZ330154.1	Orthopoxvirus monkeypox	G.1	IIb	197189	complete	Sierra Leone:Western-Area-Urban	Sierra Leone			Campbell,A.K.O., Parker,E., Omah,I., Miller,C., Campbell,J., Folorunso,V., Daniel-Sesay,N., Williams,A.J., Mani,S., Lansana,R., Kargbo,A., Koninga,K., Adi,H., Ruhweza,S., James,A., Greene,J., Forster,M., Klena,J., Gigante,C., Park,D., Kebede,A., Tanui,C., Tessema,S., Kebede,Y., Koroma,A., Njai,A., Kanu,J., Boie,M., Happi,C., Wurie,I., Sabeti,P., Koroma,Z., Harding,D., Squire,J., Vandi,M.A., Sahr,…	13/05/2025	21/09/2025
OZ330156.1	Orthopoxvirus monkeypox	G.1	IIb	197191	complete	Sierra Leone:Western-Area-Rural	Sierra Leone			Campbell,A.K.O., Parker,E., Omah,I., Miller,C., Campbell,J., Folorunso,V., Daniel-Sesay,N., Williams,A.J., Mani,S., Lansana,R., Kargbo,A., Koninga,K., Adi,H., Ruhweza,S., James,A., Greene,J., Forster,M., Klena,J., Gigante,C., Park,D., Kebede,A., Tanui,C., Tessema,S., Kebede,Y., Koroma,A., Njai,A., Kanu,J., Boie,M., Happi,C., Wurie,I., Sabeti,P., Koroma,Z., Harding,D., Squire,J., Vandi,M.A., Sahr,…	15/05/2025	21/09/2025
OZ330158.1	Orthopoxvirus monkeypox	G.1	IIb	197180	complete	Sierra Leone:Western-Area-Urban	Sierra Leone			Campbell,A.K.O., Parker,E., Omah,I., Miller,C., Campbell,J., Folorunso,V., Daniel-Sesay,N., Williams,A.J., Mani,S., Lansana,R., Kargbo,A., Koninga,K., Adi,H., Ruhweza,S., James,A., Greene,J., Forster,M., Klena,J., Gigante,C., Park,D., Kebede,A., Tanui,C., Tessema,S., Kebede,Y., Koroma,A., Njai,A., Kanu,J., Boie,M., Happi,C., Wurie,I., Sabeti,P., Koroma,Z., Harding,D., Squire,J., Vandi,M.A., Sahr,…	03/06/2025	21/09/2025
OZ330159.1	Orthopoxvirus monkeypox	G.1	IIb	197190	complete	Sierra Leone:Western-Area-Urban	Sierra Leone			Campbell,A.K.O., Parker,E., Omah,I., Miller,C., Campbell,J., Folorunso,V., Daniel-Sesay,N., Williams,A.J., Mani,S., Lansana,R., Kargbo,A., Koninga,K., Adi,H., Ruhweza,S., James,A., Greene,J., Forster,M., Klena,J., Gigante,C., Park,D., Kebede,A., Tanui,C., Tessema,S., Kebede,Y., Koroma,A., Njai,A., Kanu,J., Boie,M., Happi,C., Wurie,I., Sabeti,P., Koroma,Z., Harding,D., Squire,J., Vandi,M.A., Sahr,…	13/05/2025	21/09/2025
OZ330160.1	Orthopoxvirus monkeypox	G.1	IIb	197190	complete	Sierra Leone:Western-Area-Urban	Sierra Leone			Campbell,A.K.O., Parker,E., Omah,I., Miller,C., Campbell,J., Folorunso,V., Daniel-Sesay,N., Williams,A.J., Mani,S., Lansana,R., Kargbo,A., Koninga,K., Adi,H., Ruhweza,S., James,A., Greene,J., Forster,M., Klena,J., Gigante,C., Park,D., Kebede,A., Tanui,C., Tessema,S., Kebede,Y., Koroma,A., Njai,A., Kanu,J., Boie,M., Happi,C., Wurie,I., Sabeti,P., Koroma,Z., Harding,D., Squire,J., Vandi,M.A., Sahr,…	13/05/2025	21/09/2025
OZ330161.1	Orthopoxvirus monkeypox	G.1	IIb	197190	complete	Sierra Leone:Western-Area-Urban	Sierra Leone			Campbell,A.K.O., Parker,E., Omah,I., Miller,C., Campbell,J., Folorunso,V., Daniel-Sesay,N., Williams,A.J., Mani,S., Lansana,R., Kargbo,A., Koninga,K., Adi,H., Ruhweza,S., James,A., Greene,J., Forster,M., Klena,J., Gigante,C., Park,D., Kebede,A., Tanui,C., Tessema,S., Kebede,Y., Koroma,A., Njai,A., Kanu,J., Boie,M., Happi,C., Wurie,I., Sabeti,P., Koroma,Z., Harding,D., Squire,J., Vandi,M.A., Sahr,…	13/05/2025	21/09/2025
OZ330164.1	Orthopoxvirus monkeypox	G.1	IIb	197189	complete	Sierra Leone:Western-Area-Urban	Sierra Leone			Campbell,A.K.O., Parker,E., Omah,I., Miller,C., Campbell,J., Folorunso,V., Daniel-Sesay,N., Williams,A.J., Mani,S., Lansana,R., Kargbo,A., Koninga,K., Adi,H., Ruhweza,S., James,A., Greene,J., Forster,M., Klena,J., Gigante,C., Park,D., Kebede,A., Tanui,C., Tessema,S., Kebede,Y., Koroma,A., Njai,A., Kanu,J., Boie,M., Happi,C., Wurie,I., Sabeti,P., Koroma,Z., Harding,D., Squire,J., Vandi,M.A., Sahr,…	13/05/2025	21/09/2025
OZ330165.1	Orthopoxvirus monkeypox	G.1	IIb	197195	complete	Sierra Leone:Western-Area-Urban	Sierra Leone			Campbell,A.K.O., Parker,E., Omah,I., Miller,C., Campbell,J., Folorunso,V., Daniel-Sesay,N., Williams,A.J., Mani,S., Lansana,R., Kargbo,A., Koninga,K., Adi,H., Ruhweza,S., James,A., Greene,J., Forster,M., Klena,J., Gigante,C., Park,D., Kebede,A., Tanui,C., Tessema,S., Kebede,Y., Koroma,A., Njai,A., Kanu,J., Boie,M., Happi,C., Wurie,I., Sabeti,P., Koroma,Z., Harding,D., Squire,J., Vandi,M.A., Sahr,…	13/05/2025	21/09/2025
OZ330166.1	Orthopoxvirus monkeypox	G.1	IIb	197202	complete	Sierra Leone:Western-Area-Urban	Sierra Leone			Campbell,A.K.O., Parker,E., Omah,I., Miller,C., Campbell,J., Folorunso,V., Daniel-Sesay,N., Williams,A.J., Mani,S., Lansana,R., Kargbo,A., Koninga,K., Adi,H., Ruhweza,S., James,A., Greene,J., Forster,M., Klena,J., Gigante,C., Park,D., Kebede,A., Tanui,C., Tessema,S., Kebede,Y., Koroma,A., Njai,A., Kanu,J., Boie,M., Happi,C., Wurie,I., Sabeti,P., Koroma,Z., Harding,D., Squire,J., Vandi,M.A., Sahr,…	15/05/2025	21/09/2025
OZ330167.1	Orthopoxvirus monkeypox	G.1	IIb	197189	complete	Sierra Leone:Bo	Sierra Leone			Campbell,A.K.O., Parker,E., Omah,I., Miller,C., Campbell,J., Folorunso,V., Daniel-Sesay,N., Williams,A.J., Mani,S., Lansana,R., Kargbo,A., Koninga,K., Adi,H., Ruhweza,S., James,A., Greene,J., Forster,M., Klena,J., Gigante,C., Park,D., Kebede,A., Tanui,C., Tessema,S., Kebede,Y., Koroma,A., Njai,A., Kanu,J., Boie,M., Happi,C., Wurie,I., Sabeti,P., Koroma,Z., Harding,D., Squire,J., Vandi,M.A., Sahr,…	13/05/2025	21/09/2025
OZ330169.1	Orthopoxvirus monkeypox	G.1	IIb	197190	complete	Sierra Leone:Western-Area-Urban	Sierra Leone			Campbell,A.K.O., Parker,E., Omah,I., Miller,C., Campbell,J., Folorunso,V., Daniel-Sesay,N., Williams,A.J., Mani,S., Lansana,R., Kargbo,A., Koninga,K., Adi,H., Ruhweza,S., James,A., Greene,J., Forster,M., Klena,J., Gigante,C., Park,D., Kebede,A., Tanui,C., Tessema,S., Kebede,Y., Koroma,A., Njai,A., Kanu,J., Boie,M., Happi,C., Wurie,I., Sabeti,P., Koroma,Z., Harding,D., Squire,J., Vandi,M.A., Sahr,…	01/06/2025	21/09/2025
OZ330170.1	Orthopoxvirus monkeypox	G.1	IIb	197195	complete	Sierra Leone:Western-Area-Urban	Sierra Leone			Campbell,A.K.O., Parker,E., Omah,I., Miller,C., Campbell,J., Folorunso,V., Daniel-Sesay,N., Williams,A.J., Mani,S., Lansana,R., Kargbo,A., Koninga,K., Adi,H., Ruhweza,S., James,A., Greene,J., Forster,M., Klena,J., Gigante,C., Park,D., Kebede,A., Tanui,C., Tessema,S., Kebede,Y., Koroma,A., Njai,A., Kanu,J., Boie,M., Happi,C., Wurie,I., Sabeti,P., Koroma,Z., Harding,D., Squire,J., Vandi,M.A., Sahr,…	13/05/2025	21/09/2025
OZ330171.1	Orthopoxvirus monkeypox	G.1	IIb	197188	complete	Sierra Leone:Western-Area-Urban	Sierra Leone			Campbell,A.K.O., Parker,E., Omah,I., Miller,C., Campbell,J., Folorunso,V., Daniel-Sesay,N., Williams,A.J., Mani,S., Lansana,R., Kargbo,A., Koninga,K., Adi,H., Ruhweza,S., James,A., Greene,J., Forster,M., Klena,J., Gigante,C., Park,D., Kebede,A., Tanui,C., Tessema,S., Kebede,Y., Koroma,A., Njai,A., Kanu,J., Boie,M., Happi,C., Wurie,I., Sabeti,P., Koroma,Z., Harding,D., Squire,J., Vandi,M.A., Sahr,…	13/05/2025	21/09/2025
OZ330174.1	Orthopoxvirus monkeypox	G.1	IIb	197180	complete	Sierra Leone:Western-Area-Urban	Sierra Leone			Campbell,A.K.O., Parker,E., Omah,I., Miller,C., Campbell,J., Folorunso,V., Daniel-Sesay,N., Williams,A.J., Mani,S., Lansana,R., Kargbo,A., Koninga,K., Adi,H., Ruhweza,S., James,A., Greene,J., Forster,M., Klena,J., Gigante,C., Park,D., Kebede,A., Tanui,C., Tessema,S., Kebede,Y., Koroma,A., Njai,A., Kanu,J., Boie,M., Happi,C., Wurie,I., Sabeti,P., Koroma,Z., Harding,D., Squire,J., Vandi,M.A., Sahr,…	05/05/2025	21/09/2025
OZ330175.1	Orthopoxvirus monkeypox	G.1	IIb	197189	complete	Sierra Leone:Western-Area-Urban	Sierra Leone			Campbell,A.K.O., Parker,E., Omah,I., Miller,C., Campbell,J., Folorunso,V., Daniel-Sesay,N., Williams,A.J., Mani,S., Lansana,R., Kargbo,A., Koninga,K., Adi,H., Ruhweza,S., James,A., Greene,J., Forster,M., Klena,J., Gigante,C., Park,D., Kebede,A., Tanui,C., Tessema,S., Kebede,Y., Koroma,A., Njai,A., Kanu,J., Boie,M., Happi,C., Wurie,I., Sabeti,P., Koroma,Z., Harding,D., Squire,J., Vandi,M.A., Sahr,…	13/05/2025	21/09/2025
OZ330176.1	Orthopoxvirus monkeypox	G.1	IIb	197189	complete	Sierra Leone:Western-Area-Urban	Sierra Leone			Campbell,A.K.O., Parker,E., Omah,I., Miller,C., Campbell,J., Folorunso,V., Daniel-Sesay,N., Williams,A.J., Mani,S., Lansana,R., Kargbo,A., Koninga,K., Adi,H., Ruhweza,S., James,A., Greene,J., Forster,M., Klena,J., Gigante,C., Park,D., Kebede,A., Tanui,C., Tessema,S., Kebede,Y., Koroma,A., Njai,A., Kanu,J., Boie,M., Happi,C., Wurie,I., Sabeti,P., Koroma,Z., Harding,D., Squire,J., Vandi,M.A., Sahr,…	14/05/2025	21/09/2025
OZ330180.1	Orthopoxvirus monkeypox	G.1	IIb	197191	complete	Sierra Leone:Western-Area-Urban	Sierra Leone			Campbell,A.K.O., Parker,E., Omah,I., Miller,C., Campbell,J., Folorunso,V., Daniel-Sesay,N., Williams,A.J., Mani,S., Lansana,R., Kargbo,A., Koninga,K., Adi,H., Ruhweza,S., James,A., Greene,J., Forster,M., Klena,J., Gigante,C., Park,D., Kebede,A., Tanui,C., Tessema,S., Kebede,Y., Koroma,A., Njai,A., Kanu,J., Boie,M., Happi,C., Wurie,I., Sabeti,P., Koroma,Z., Harding,D., Squire,J., Vandi,M.A., Sahr,…	15/05/2025	21/09/2025
OZ330181.1	Orthopoxvirus monkeypox	G.1	IIb	197189	complete	Sierra Leone:Western-Area-Urban	Sierra Leone			Campbell,A.K.O., Parker,E., Omah,I., Miller,C., Campbell,J., Folorunso,V., Daniel-Sesay,N., Williams,A.J., Mani,S., Lansana,R., Kargbo,A., Koninga,K., Adi,H., Ruhweza,S., James,A., Greene,J., Forster,M., Klena,J., Gigante,C., Park,D., Kebede,A., Tanui,C., Tessema,S., Kebede,Y., Koroma,A., Njai,A., Kanu,J., Boie,M., Happi,C., Wurie,I., Sabeti,P., Koroma,Z., Harding,D., Squire,J., Vandi,M.A., Sahr,…	15/05/2025	21/09/2025
OZ330187.1	Orthopoxvirus monkeypox	G.1	IIb	197180	complete	Sierra Leone:Western-Area-Urban	Sierra Leone			Campbell,A.K.O., Parker,E., Omah,I., Miller,C., Campbell,J., Folorunso,V., Daniel-Sesay,N., Williams,A.J., Mani,S., Lansana,R., Kargbo,A., Koninga,K., Adi,H., Ruhweza,S., James,A., Greene,J., Forster,M., Klena,J., Gigante,C., Park,D., Kebede,A., Tanui,C., Tessema,S., Kebede,Y., Koroma,A., Njai,A., Kanu,J., Boie,M., Happi,C., Wurie,I., Sabeti,P., Koroma,Z., Harding,D., Squire,J., Vandi,M.A., Sahr,…	15/05/2025	21/09/2025
OZ330188.1	Orthopoxvirus monkeypox	G.1	IIb	197180	complete	Sierra Leone:Western-Area-Urban	Sierra Leone			Campbell,A.K.O., Parker,E., Omah,I., Miller,C., Campbell,J., Folorunso,V., Daniel-Sesay,N., Williams,A.J., Mani,S., Lansana,R., Kargbo,A., Koninga,K., Adi,H., Ruhweza,S., James,A., Greene,J., Forster,M., Klena,J., Gigante,C., Park,D., Kebede,A., Tanui,C., Tessema,S., Kebede,Y., Koroma,A., Njai,A., Kanu,J., Boie,M., Happi,C., Wurie,I., Sabeti,P., Koroma,Z., Harding,D., Squire,J., Vandi,M.A., Sahr,…	13/05/2025	21/09/2025
OZ330190.1	Orthopoxvirus monkeypox	G.1	IIb	197180	complete	Sierra Leone:Western-Area-Urban	Sierra Leone			Campbell,A.K.O., Parker,E., Omah,I., Miller,C., Campbell,J., Folorunso,V., Daniel-Sesay,N., Williams,A.J., Mani,S., Lansana,R., Kargbo,A., Koninga,K., Adi,H., Ruhweza,S., James,A., Greene,J., Forster,M., Klena,J., Gigante,C., Park,D., Kebede,A., Tanui,C., Tessema,S., Kebede,Y., Koroma,A., Njai,A., Kanu,J., Boie,M., Happi,C., Wurie,I., Sabeti,P., Koroma,Z., Harding,D., Squire,J., Vandi,M.A., Sahr,…	15/05/2025	21/09/2025
OZ330192.1	Orthopoxvirus monkeypox	G.1	IIb	197189	complete	Sierra Leone:Western-Area-Rural	Sierra Leone			Campbell,A.K.O., Parker,E., Omah,I., Miller,C., Campbell,J., Folorunso,V., Daniel-Sesay,N., Williams,A.J., Mani,S., Lansana,R., Kargbo,A., Koninga,K., Adi,H., Ruhweza,S., James,A., Greene,J., Forster,M., Klena,J., Gigante,C., Park,D., Kebede,A., Tanui,C., Tessema,S., Kebede,Y., Koroma,A., Njai,A., Kanu,J., Boie,M., Happi,C., Wurie,I., Sabeti,P., Koroma,Z., Harding,D., Squire,J., Vandi,M.A., Sahr,…	13/05/2025	21/09/2025
OZ330194.1	Orthopoxvirus monkeypox	G.1	IIb	197196	complete	Sierra Leone:Western-Area-Urban	Sierra Leone			Campbell,A.K.O., Parker,E., Omah,I., Miller,C., Campbell,J., Folorunso,V., Daniel-Sesay,N., Williams,A.J., Mani,S., Lansana,R., Kargbo,A., Koninga,K., Adi,H., Ruhweza,S., James,A., Greene,J., Forster,M., Klena,J., Gigante,C., Park,D., Kebede,A., Tanui,C., Tessema,S., Kebede,Y., Koroma,A., Njai,A., Kanu,J., Boie,M., Happi,C., Wurie,I., Sabeti,P., Koroma,Z., Harding,D., Squire,J., Vandi,M.A., Sahr,…	13/05/2025	21/09/2025
OZ330195.1	Orthopoxvirus monkeypox	G.1	IIb	197189	complete	Sierra Leone:Western-Area-Urban	Sierra Leone			Campbell,A.K.O., Parker,E., Omah,I., Miller,C., Campbell,J., Folorunso,V., Daniel-Sesay,N., Williams,A.J., Mani,S., Lansana,R., Kargbo,A., Koninga,K., Adi,H., Ruhweza,S., James,A., Greene,J., Forster,M., Klena,J., Gigante,C., Park,D., Kebede,A., Tanui,C., Tessema,S., Kebede,Y., Koroma,A., Njai,A., Kanu,J., Boie,M., Happi,C., Wurie,I., Sabeti,P., Koroma,Z., Harding,D., Squire,J., Vandi,M.A., Sahr,…	14/05/2025	21/09/2025
OZ330197.1	Orthopoxvirus monkeypox	G.1	IIb	197180	complete	Sierra Leone:Western-Area-Urban	Sierra Leone			Campbell,A.K.O., Parker,E., Omah,I., Miller,C., Campbell,J., Folorunso,V., Daniel-Sesay,N., Williams,A.J., Mani,S., Lansana,R., Kargbo,A., Koninga,K., Adi,H., Ruhweza,S., James,A., Greene,J., Forster,M., Klena,J., Gigante,C., Park,D., Kebede,A., Tanui,C., Tessema,S., Kebede,Y., Koroma,A., Njai,A., Kanu,J., Boie,M., Happi,C., Wurie,I., Sabeti,P., Koroma,Z., Harding,D., Squire,J., Vandi,M.A., Sahr,…	13/05/2025	21/09/2025
OZ330200.1	Orthopoxvirus monkeypox	G.1	IIb	197189	complete	Sierra Leone:Western-Area-Urban	Sierra Leone			Campbell,A.K.O., Parker,E., Omah,I., Miller,C., Campbell,J., Folorunso,V., Daniel-Sesay,N., Williams,A.J., Mani,S., Lansana,R., Kargbo,A., Koninga,K., Adi,H., Ruhweza,S., James,A., Greene,J., Forster,M., Klena,J., Gigante,C., Park,D., Kebede,A., Tanui,C., Tessema,S., Kebede,Y., Koroma,A., Njai,A., Kanu,J., Boie,M., Happi,C., Wurie,I., Sabeti,P., Koroma,Z., Harding,D., Squire,J., Vandi,M.A., Sahr,…	20/05/2025	21/09/2025
OZ330201.1	Orthopoxvirus monkeypox	G.1	IIb	197189	complete	Sierra Leone:Western-Area-Urban	Sierra Leone			Campbell,A.K.O., Parker,E., Omah,I., Miller,C., Campbell,J., Folorunso,V., Daniel-Sesay,N., Williams,A.J., Mani,S., Lansana,R., Kargbo,A., Koninga,K., Adi,H., Ruhweza,S., James,A., Greene,J., Forster,M., Klena,J., Gigante,C., Park,D., Kebede,A., Tanui,C., Tessema,S., Kebede,Y., Koroma,A., Njai,A., Kanu,J., Boie,M., Happi,C., Wurie,I., Sabeti,P., Koroma,Z., Harding,D., Squire,J., Vandi,M.A., Sahr,…	13/05/2025	21/09/2025
OZ330203.1	Orthopoxvirus monkeypox	G.1	IIb	197189	complete	Sierra Leone:Western-Area-Urban	Sierra Leone			Campbell,A.K.O., Parker,E., Omah,I., Miller,C., Campbell,J., Folorunso,V., Daniel-Sesay,N., Williams,A.J., Mani,S., Lansana,R., Kargbo,A., Koninga,K., Adi,H., Ruhweza,S., James,A., Greene,J., Forster,M., Klena,J., Gigante,C., Park,D., Kebede,A., Tanui,C., Tessema,S., Kebede,Y., Koroma,A., Njai,A., Kanu,J., Boie,M., Happi,C., Wurie,I., Sabeti,P., Koroma,Z., Harding,D., Squire,J., Vandi,M.A., Sahr,…	13/05/2025	21/09/2025
OZ330204.1	Orthopoxvirus monkeypox	G.1	IIb	197189	complete	Sierra Leone:Western-Area-Urban	Sierra Leone			Campbell,A.K.O., Parker,E., Omah,I., Miller,C., Campbell,J., Folorunso,V., Daniel-Sesay,N., Williams,A.J., Mani,S., Lansana,R., Kargbo,A., Koninga,K., Adi,H., Ruhweza,S., James,A., Greene,J., Forster,M., Klena,J., Gigante,C., Park,D., Kebede,A., Tanui,C., Tessema,S., Kebede,Y., Koroma,A., Njai,A., Kanu,J., Boie,M., Happi,C., Wurie,I., Sabeti,P., Koroma,Z., Harding,D., Squire,J., Vandi,M.A., Sahr,…	13/05/2025	21/09/2025
OZ330205.1	Orthopoxvirus monkeypox	G.1	IIb	197183	complete	Sierra Leone:Western-Area-Urban	Sierra Leone			Campbell,A.K.O., Parker,E., Omah,I., Miller,C., Campbell,J., Folorunso,V., Daniel-Sesay,N., Williams,A.J., Mani,S., Lansana,R., Kargbo,A., Koninga,K., Adi,H., Ruhweza,S., James,A., Greene,J., Forster,M., Klena,J., Gigante,C., Park,D., Kebede,A., Tanui,C., Tessema,S., Kebede,Y., Koroma,A., Njai,A., Kanu,J., Boie,M., Happi,C., Wurie,I., Sabeti,P., Koroma,Z., Harding,D., Squire,J., Vandi,M.A., Sahr,…	21/05/2025	21/09/2025
OZ330208.1	Orthopoxvirus monkeypox	G.1	IIb	197186	complete	Sierra Leone:Western-Area-Urban	Sierra Leone			Campbell,A.K.O., Parker,E., Omah,I., Miller,C., Campbell,J., Folorunso,V., Daniel-Sesay,N., Williams,A.J., Mani,S., Lansana,R., Kargbo,A., Koninga,K., Adi,H., Ruhweza,S., James,A., Greene,J., Forster,M., Klena,J., Gigante,C., Park,D., Kebede,A., Tanui,C., Tessema,S., Kebede,Y., Koroma,A., Njai,A., Kanu,J., Boie,M., Happi,C., Wurie,I., Sabeti,P., Koroma,Z., Harding,D., Squire,J., Vandi,M.A., Sahr,…	14/05/2025	21/09/2025
OZ330209.1	Orthopoxvirus monkeypox	G.1	IIb	197189	complete	Sierra Leone:Western-Area-Urban	Sierra Leone			Campbell,A.K.O., Parker,E., Omah,I., Miller,C., Campbell,J., Folorunso,V., Daniel-Sesay,N., Williams,A.J., Mani,S., Lansana,R., Kargbo,A., Koninga,K., Adi,H., Ruhweza,S., James,A., Greene,J., Forster,M., Klena,J., Gigante,C., Park,D., Kebede,A., Tanui,C., Tessema,S., Kebede,Y., Koroma,A., Njai,A., Kanu,J., Boie,M., Happi,C., Wurie,I., Sabeti,P., Koroma,Z., Harding,D., Squire,J., Vandi,M.A., Sahr,…	14/05/2025	21/09/2025
OZ330211.1	Orthopoxvirus monkeypox	G.1	IIb	197190	complete	Sierra Leone:Western-Area-Urban	Sierra Leone			Campbell,A.K.O., Parker,E., Omah,I., Miller,C., Campbell,J., Folorunso,V., Daniel-Sesay,N., Williams,A.J., Mani,S., Lansana,R., Kargbo,A., Koninga,K., Adi,H., Ruhweza,S., James,A., Greene,J., Forster,M., Klena,J., Gigante,C., Park,D., Kebede,A., Tanui,C., Tessema,S., Kebede,Y., Koroma,A., Njai,A., Kanu,J., Boie,M., Happi,C., Wurie,I., Sabeti,P., Koroma,Z., Harding,D., Squire,J., Vandi,M.A., Sahr,…	13/05/2025	21/09/2025
OZ330212.1	Orthopoxvirus monkeypox	G.1	IIb	197189	complete	Sierra Leone:Western-Area-Urban	Sierra Leone			Campbell,A.K.O., Parker,E., Omah,I., Miller,C., Campbell,J., Folorunso,V., Daniel-Sesay,N., Williams,A.J., Mani,S., Lansana,R., Kargbo,A., Koninga,K., Adi,H., Ruhweza,S., James,A., Greene,J., Forster,M., Klena,J., Gigante,C., Park,D., Kebede,A., Tanui,C., Tessema,S., Kebede,Y., Koroma,A., Njai,A., Kanu,J., Boie,M., Happi,C., Wurie,I., Sabeti,P., Koroma,Z., Harding,D., Squire,J., Vandi,M.A., Sahr,…	14/05/2025	21/09/2025
OZ330215.1	Orthopoxvirus monkeypox	G.1	IIb	197180	complete	Sierra Leone:Western-Area-Urban	Sierra Leone			Campbell,A.K.O., Parker,E., Omah,I., Miller,C., Campbell,J., Folorunso,V., Daniel-Sesay,N., Williams,A.J., Mani,S., Lansana,R., Kargbo,A., Koninga,K., Adi,H., Ruhweza,S., James,A., Greene,J., Forster,M., Klena,J., Gigante,C., Park,D., Kebede,A., Tanui,C., Tessema,S., Kebede,Y., Koroma,A., Njai,A., Kanu,J., Boie,M., Happi,C., Wurie,I., Sabeti,P., Koroma,Z., Harding,D., Squire,J., Vandi,M.A., Sahr,…	30/05/2025	21/09/2025
OZ330216.1	Orthopoxvirus monkeypox	G.1	IIb	197189	complete	Sierra Leone:Western-Area-Urban	Sierra Leone			Campbell,A.K.O., Parker,E., Omah,I., Miller,C., Campbell,J., Folorunso,V., Daniel-Sesay,N., Williams,A.J., Mani,S., Lansana,R., Kargbo,A., Koninga,K., Adi,H., Ruhweza,S., James,A., Greene,J., Forster,M., Klena,J., Gigante,C., Park,D., Kebede,A., Tanui,C., Tessema,S., Kebede,Y., Koroma,A., Njai,A., Kanu,J., Boie,M., Happi,C., Wurie,I., Sabeti,P., Koroma,Z., Harding,D., Squire,J., Vandi,M.A., Sahr,…	13/05/2025	21/09/2025
OZ330217.1	Orthopoxvirus monkeypox	G.1	IIb	197189	complete	Sierra Leone:Western-Area-Urban	Sierra Leone			Campbell,A.K.O., Parker,E., Omah,I., Miller,C., Campbell,J., Folorunso,V., Daniel-Sesay,N., Williams,A.J., Mani,S., Lansana,R., Kargbo,A., Koninga,K., Adi,H., Ruhweza,S., James,A., Greene,J., Forster,M., Klena,J., Gigante,C., Park,D., Kebede,A., Tanui,C., Tessema,S., Kebede,Y., Koroma,A., Njai,A., Kanu,J., Boie,M., Happi,C., Wurie,I., Sabeti,P., Koroma,Z., Harding,D., Squire,J., Vandi,M.A., Sahr,…	29/04/2025	21/09/2025
OZ330220.1	Orthopoxvirus monkeypox	G.1	IIb	197189	complete	Sierra Leone:Western-Area-Urban	Sierra Leone			Campbell,A.K.O., Parker,E., Omah,I., Miller,C., Campbell,J., Folorunso,V., Daniel-Sesay,N., Williams,A.J., Mani,S., Lansana,R., Kargbo,A., Koninga,K., Adi,H., Ruhweza,S., James,A., Greene,J., Forster,M., Klena,J., Gigante,C., Park,D., Kebede,A., Tanui,C., Tessema,S., Kebede,Y., Koroma,A., Njai,A., Kanu,J., Boie,M., Happi,C., Wurie,I., Sabeti,P., Koroma,Z., Harding,D., Squire,J., Vandi,M.A., Sahr,…	15/05/2025	21/09/2025
OZ330221.1	Orthopoxvirus monkeypox	G.1	IIb	197182	complete	Sierra Leone:Western-Area-Urban	Sierra Leone			Campbell,A.K.O., Parker,E., Omah,I., Miller,C., Campbell,J., Folorunso,V., Daniel-Sesay,N., Williams,A.J., Mani,S., Lansana,R., Kargbo,A., Koninga,K., Adi,H., Ruhweza,S., James,A., Greene,J., Forster,M., Klena,J., Gigante,C., Park,D., Kebede,A., Tanui,C., Tessema,S., Kebede,Y., Koroma,A., Njai,A., Kanu,J., Boie,M., Happi,C., Wurie,I., Sabeti,P., Koroma,Z., Harding,D., Squire,J., Vandi,M.A., Sahr,…	15/05/2025	21/09/2025
OZ330226.1	Orthopoxvirus monkeypox	G.1	IIb	197180	complete	Sierra Leone:Western-Area-Rural	Sierra Leone			Campbell,A.K.O., Parker,E., Omah,I., Miller,C., Campbell,J., Folorunso,V., Daniel-Sesay,N., Williams,A.J., Mani,S., Lansana,R., Kargbo,A., Koninga,K., Adi,H., Ruhweza,S., James,A., Greene,J., Forster,M., Klena,J., Gigante,C., Park,D., Kebede,A., Tanui,C., Tessema,S., Kebede,Y., Koroma,A., Njai,A., Kanu,J., Boie,M., Happi,C., Wurie,I., Sabeti,P., Koroma,Z., Harding,D., Squire,J., Vandi,M.A., Sahr,…	15/05/2025	21/09/2025
OZ330228.1	Orthopoxvirus monkeypox	G.1	IIb	197189	complete	Sierra Leone:Western-Area-Urban	Sierra Leone			Campbell,A.K.O., Parker,E., Omah,I., Miller,C., Campbell,J., Folorunso,V., Daniel-Sesay,N., Williams,A.J., Mani,S., Lansana,R., Kargbo,A., Koninga,K., Adi,H., Ruhweza,S., James,A., Greene,J., Forster,M., Klena,J., Gigante,C., Park,D., Kebede,A., Tanui,C., Tessema,S., Kebede,Y., Koroma,A., Njai,A., Kanu,J., Boie,M., Happi,C., Wurie,I., Sabeti,P., Koroma,Z., Harding,D., Squire,J., Vandi,M.A., Sahr,…	14/05/2025	21/09/2025
OZ330230.1	Orthopoxvirus monkeypox	G.1	IIb	197189	complete	Sierra Leone:Western-Area-Rural	Sierra Leone			Campbell,A.K.O., Parker,E., Omah,I., Miller,C., Campbell,J., Folorunso,V., Daniel-Sesay,N., Williams,A.J., Mani,S., Lansana,R., Kargbo,A., Koninga,K., Adi,H., Ruhweza,S., James,A., Greene,J., Forster,M., Klena,J., Gigante,C., Park,D., Kebede,A., Tanui,C., Tessema,S., Kebede,Y., Koroma,A., Njai,A., Kanu,J., Boie,M., Happi,C., Wurie,I., Sabeti,P., Koroma,Z., Harding,D., Squire,J., Vandi,M.A., Sahr,…	15/05/2025	21/09/2025
OZ330231.1	Orthopoxvirus monkeypox	G.1	IIb	197190	complete	Sierra Leone:Western-Area-Urban	Sierra Leone			Campbell,A.K.O., Parker,E., Omah,I., Miller,C., Campbell,J., Folorunso,V., Daniel-Sesay,N., Williams,A.J., Mani,S., Lansana,R., Kargbo,A., Koninga,K., Adi,H., Ruhweza,S., James,A., Greene,J., Forster,M., Klena,J., Gigante,C., Park,D., Kebede,A., Tanui,C., Tessema,S., Kebede,Y., Koroma,A., Njai,A., Kanu,J., Boie,M., Happi,C., Wurie,I., Sabeti,P., Koroma,Z., Harding,D., Squire,J., Vandi,M.A., Sahr,…	14/05/2025	21/09/2025
OZ330232.1	Orthopoxvirus monkeypox	G.1	IIb	197189	complete	Sierra Leone:Western-Area-Urban	Sierra Leone			Campbell,A.K.O., Parker,E., Omah,I., Miller,C., Campbell,J., Folorunso,V., Daniel-Sesay,N., Williams,A.J., Mani,S., Lansana,R., Kargbo,A., Koninga,K., Adi,H., Ruhweza,S., James,A., Greene,J., Forster,M., Klena,J., Gigante,C., Park,D., Kebede,A., Tanui,C., Tessema,S., Kebede,Y., Koroma,A., Njai,A., Kanu,J., Boie,M., Happi,C., Wurie,I., Sabeti,P., Koroma,Z., Harding,D., Squire,J., Vandi,M.A., Sahr,…	13/05/2025	21/09/2025
OZ330234.1	Orthopoxvirus monkeypox	G.1	IIb	197180	complete	Sierra Leone:Western-Area-Urban	Sierra Leone			Campbell,A.K.O., Parker,E., Omah,I., Miller,C., Campbell,J., Folorunso,V., Daniel-Sesay,N., Williams,A.J., Mani,S., Lansana,R., Kargbo,A., Koninga,K., Adi,H., Ruhweza,S., James,A., Greene,J., Forster,M., Klena,J., Gigante,C., Park,D., Kebede,A., Tanui,C., Tessema,S., Kebede,Y., Koroma,A., Njai,A., Kanu,J., Boie,M., Happi,C., Wurie,I., Sabeti,P., Koroma,Z., Harding,D., Squire,J., Vandi,M.A., Sahr,…	14/05/2025	21/09/2025
OZ330236.1	Orthopoxvirus monkeypox	G.1	IIb	197188	complete	Sierra Leone:Western-Area-Urban	Sierra Leone			Campbell,A.K.O., Parker,E., Omah,I., Miller,C., Campbell,J., Folorunso,V., Daniel-Sesay,N., Williams,A.J., Mani,S., Lansana,R., Kargbo,A., Koninga,K., Adi,H., Ruhweza,S., James,A., Greene,J., Forster,M., Klena,J., Gigante,C., Park,D., Kebede,A., Tanui,C., Tessema,S., Kebede,Y., Koroma,A., Njai,A., Kanu,J., Boie,M., Happi,C., Wurie,I., Sabeti,P., Koroma,Z., Harding,D., Squire,J., Vandi,M.A., Sahr,…	14/05/2025	21/09/2025
OZ330237.1	Orthopoxvirus monkeypox	G.1	IIb	197189	complete	Sierra Leone:Western-Area-Urban	Sierra Leone			Campbell,A.K.O., Parker,E., Omah,I., Miller,C., Campbell,J., Folorunso,V., Daniel-Sesay,N., Williams,A.J., Mani,S., Lansana,R., Kargbo,A., Koninga,K., Adi,H., Ruhweza,S., James,A., Greene,J., Forster,M., Klena,J., Gigante,C., Park,D., Kebede,A., Tanui,C., Tessema,S., Kebede,Y., Koroma,A., Njai,A., Kanu,J., Boie,M., Happi,C., Wurie,I., Sabeti,P., Koroma,Z., Harding,D., Squire,J., Vandi,M.A., Sahr,…	14/05/2025	21/09/2025
OZ330238.1	Orthopoxvirus monkeypox	G.1	IIb	197188	complete	Sierra Leone:Western-Area-Urban	Sierra Leone			Campbell,A.K.O., Parker,E., Omah,I., Miller,C., Campbell,J., Folorunso,V., Daniel-Sesay,N., Williams,A.J., Mani,S., Lansana,R., Kargbo,A., Koninga,K., Adi,H., Ruhweza,S., James,A., Greene,J., Forster,M., Klena,J., Gigante,C., Park,D., Kebede,A., Tanui,C., Tessema,S., Kebede,Y., Koroma,A., Njai,A., Kanu,J., Boie,M., Happi,C., Wurie,I., Sabeti,P., Koroma,Z., Harding,D., Squire,J., Vandi,M.A., Sahr,…	15/05/2025	21/09/2025
OZ313204.1	Orthopoxvirus monkeypox	G.1	IIb	196516	complete	Sierra Leone:WesternUrban	Sierra Leone			Campbell,A.K.O., Faye,M., Kane,M., Ndiaye,M., Omah,I., Diouf,A.M., Barry,M.A., Gaye,A., Diagne,M.M., Koroma,A., Boie,M., Koroma,Z., Kanu,J., Diallo,B., Sow,A., Sall,A.A., Fall,I.S., Harding,D., Squire,J., Vandi,M.A., Sahr,F.	05/03/2025	17/09/2025
OZ313211.1	Orthopoxvirus monkeypox	G.1	IIb	196522	complete	Sierra Leone:WesternUrban	Sierra Leone			Campbell,A.K.O., Faye,M., Kane,M., Ndiaye,M., Omah,I., Diouf,A.M., Barry,M.A., Gaye,A., Diagne,M.M., Koroma,A., Boie,M., Koroma,Z., Kanu,J., Diallo,B., Sow,A., Sall,A.A., Fall,I.S., Harding,D., Squire,J., Vandi,M.A., Sahr,F.	05/05/2025	17/09/2025
OZ313221.1	Orthopoxvirus monkeypox	G.1	IIb	196521	complete	Sierra Leone:WesternUrban	Sierra Leone			Campbell,A.K.O., Faye,M., Kane,M., Ndiaye,M., Omah,I., Diouf,A.M., Barry,M.A., Gaye,A., Diagne,M.M., Koroma,A., Boie,M., Koroma,Z., Kanu,J., Diallo,B., Sow,A., Sall,A.A., Fall,I.S., Harding,D., Squire,J., Vandi,M.A., Sahr,F.	05/05/2025	17/09/2025
OZ313228.1	Orthopoxvirus monkeypox	G.1	IIb	196514	complete	Sierra Leone:PortLoko	Sierra Leone			Campbell,A.K.O., Faye,M., Kane,M., Ndiaye,M., Omah,I., Diouf,A.M., Barry,M.A., Gaye,A., Diagne,M.M., Koroma,A., Boie,M., Koroma,Z., Kanu,J., Diallo,B., Sow,A., Sall,A.A., Fall,I.S., Harding,D., Squire,J., Vandi,M.A., Sahr,F.	05/03/2025	17/09/2025
OZ313238.1	Orthopoxvirus monkeypox	G.1	IIb	196523	complete	Sierra Leone:WesternUrban	Sierra Leone			Campbell,A.K.O., Faye,M., Kane,M., Ndiaye,M., Omah,I., Diouf,A.M., Barry,M.A., Gaye,A., Diagne,M.M., Koroma,A., Boie,M., Koroma,Z., Kanu,J., Diallo,B., Sow,A., Sall,A.A., Fall,I.S., Harding,D., Squire,J., Vandi,M.A., Sahr,F.	05/03/2025	17/09/2025
OZ313251.1	Orthopoxvirus monkeypox	G.1	IIb	196523	complete	Sierra Leone:Western-Area-Urban	Sierra Leone			Campbell,A.K.O., Faye,M., Kane,M., Ndiaye,M., Omah,I., Diouf,A.M., Barry,M.A., Gaye,A., Diagne,M.M., Koroma,A., Kanu,J., Boie,M., Koroma,Z., Harding,D., Diallo,B., Sow,A., Sall,A.A., Fall,I.S., Squire,J., Vandi,M.A., Sahr,F.	05/03/2025	17/09/2025
OZ313254.1	Orthopoxvirus monkeypox	G.1	IIb	196522	complete	Sierra Leone:WesternUrban	Sierra Leone			Campbell,A.K.O., Faye,M., Kane,M., Ndiaye,M., Omah,I., Diouf,A.M., Barry,M.A., Gaye,A., Diagne,M.M., Koroma,A., Boie,M., Koroma,Z., Kanu,J., Diallo,B., Sow,A., Sall,A.A., Fall,I.S., Harding,D., Squire,J., Vandi,M.A., Sahr,F.	05/02/2025	17/09/2025
OZ313258.1	Orthopoxvirus monkeypox	G.1	IIb	196520	complete	Sierra Leone:PortLoko	Sierra Leone			Campbell,A.K.O., Faye,M., Kane,M., Ndiaye,M., Omah,I., Diouf,A.M., Barry,M.A., Gaye,A., Diagne,M.M., Koroma,A., Boie,M., Koroma,Z., Kanu,J., Diallo,B., Sow,A., Sall,A.A., Fall,I.S., Harding,D., Squire,J., Vandi,M.A., Sahr,F.	05/03/2025	17/09/2025
OZ313269.1	Orthopoxvirus monkeypox	G.1	IIb	197126	complete	Sierra Leone:PortLoko	Sierra Leone			Campbell,A.K.O., Faye,M., Kane,M., Ndiaye,M., Omah,I., Diouf,A.M., Barry,M.A., Gaye,A., Diagne,M.M., Koroma,A., Boie,M., Koroma,Z., Kanu,J., Diallo,B., Sow,A., Sall,A.A., Fall,I.S., Harding,D., Squire,J., Vandi,M.A., Sahr,F.	05/03/2025	17/09/2025
PX289994.1	Orthopoxvirus monkeypox	F.2	IIb	197173	complete	USA: California	USA	Homo sapiens		Fox,E.B., Garrigues,J.M., Green,N.M.	08/07/2025	08/09/2025
PX289995.1	Orthopoxvirus monkeypox	F.2	IIb	197183	complete	USA: California	USA	Homo sapiens		Fox,E.B., Garrigues,J.M., Green,N.M.	11/07/2025	08/09/2025
PX289996.1	Orthopoxvirus monkeypox	E.3.1	IIb	197184	complete	USA: California	USA	Homo sapiens		Fox,E.B., Garrigues,J.M., Green,N.M.	16/07/2025	08/09/2025
PX289997.1	Orthopoxvirus monkeypox	F.2	IIb	197173	complete	USA: California	USA	Homo sapiens		Fox,E.B., Garrigues,J.M., Green,N.M.	23/07/2025	08/09/2025
PX250277.1	Orthopoxvirus monkeypox	F.2	IIb	197131	partial	USA: California	USA	Homo sapiens		Fox,E.B., Garrigues,J.M., Green,N.M.	09/06/2025	02/09/2025
PX250278.1	Orthopoxvirus monkeypox	F.2	IIb	197173	partial	USA: California	USA	Homo sapiens		Fox,E.B., Garrigues,J.M., Green,N.M.	20/06/2025	02/09/2025
PX067024.1	Orthopoxvirus monkeypox	F.4.1	IIb	197172	complete	USA: California	USA	Homo sapiens		Fox,E.B., Garrigues,J.M., Green,N.M.	13/05/2025	04/08/2025
PX067025.1	Orthopoxvirus monkeypox	F.2	IIb	197173	complete	USA: California	USA	Homo sapiens		Fox,E.B., Garrigues,J.M., Green,N.M.	18/06/2025	04/08/2025
PV962901.1	Orthopoxvirus monkeypox	F.2	IIb	197173	partial	USA: California	USA	Homo sapiens		Fox,E.B., Garrigues,J.M., Green,N.M.	21/05/2025	22/07/2025
OZ285505.1	Orthopoxvirus monkeypox	G.1	IIb	197183	complete	Sierra Leone:Kenema	Sierra Leone	Homo sapiens		Sandi,J.D., Parker,E., Harding,D.H., Kallom,T.P., Ope-ewe,O.O., Kamara,M.S., Sijuwola,A.E., Saibu,F., Specht,I., Fofanah,I.U., Eromon,P.E., Ozonoff,A., Soumare,H., Squire,J., Wilkason,C., Park,D., Levy,J., Baudi,I., Marrs,L., Cronan,P., Shin,C., Varilly,P., Nosamiefan,D., Paye,M., Lanng,E., Sesay,S.K., Amburg,C.V., Schifferli,M., Yang,K., Koroma,Z., Zhao,K., Jalloh,M.B., Fry,B., Wurie,I., Anderse…	09/05/2025	15/07/2025
OZ285506.1	Orthopoxvirus monkeypox	G.1	IIb	197180	complete	Sierra Leone:Bonthe	Sierra Leone	Homo sapiens		Sandi,J.D., Parker,E., Harding,D.H., Kallom,T.P., Ope-ewe,O.O., Kamara,M.S., Sijuwola,A.E., Saibu,F., Specht,I., Fofanah,I.U., Eromon,P.E., Ozonoff,A., Soumare,H., Squire,J., Wilkason,C., Park,D., Levy,J., Baudi,I., Marrs,L., Cronan,P., Shin,C., Varilly,P., Nosamiefan,D., Paye,M., Lanng,E., Sesay,S.K., Amburg,C.V., Schifferli,M., Yang,K., Koroma,Z., Zhao,K., Jalloh,M.B., Fry,B., Wurie,I., Anderse…	10/05/2025	15/07/2025
OZ285507.1	Orthopoxvirus monkeypox	G.1	IIb	197183	complete	Sierra Leone:Bo	Sierra Leone	Homo sapiens		Sandi,J.D., Parker,E., Harding,D.H., Kallom,T.P., Ope-ewe,O.O., Kamara,M.S., Sijuwola,A.E., Saibu,F., Specht,I., Fofanah,I.U., Eromon,P.E., Ozonoff,A., Soumare,H., Squire,J., Wilkason,C., Park,D., Levy,J., Baudi,I., Marrs,L., Cronan,P., Shin,C., Varilly,P., Nosamiefan,D., Paye,M., Lanng,E., Sesay,S.K., Amburg,C.V., Schifferli,M., Yang,K., Koroma,Z., Zhao,K., Jalloh,M.B., Fry,B., Wurie,I., Anderse…	10/05/2025	15/07/2025
OZ285508.1	Orthopoxvirus monkeypox	G.1	IIb	197174	complete	Sierra Leone:Bonthe	Sierra Leone	Homo sapiens		Sandi,J.D., Parker,E., Harding,D.H., Kallom,T.P., Ope-ewe,O.O., Kamara,M.S., Sijuwola,A.E., Saibu,F., Specht,I., Fofanah,I.U., Eromon,P.E., Ozonoff,A., Soumare,H., Squire,J., Wilkason,C., Park,D., Levy,J., Baudi,I., Marrs,L., Cronan,P., Shin,C., Varilly,P., Nosamiefan,D., Paye,M., Lanng,E., Sesay,S.K., Amburg,C.V., Schifferli,M., Yang,K., Koroma,Z., Zhao,K., Jalloh,M.B., Fry,B., Wurie,I., Anderse…	10/05/2025	15/07/2025
OZ285509.1	Orthopoxvirus monkeypox	G.1	IIb	197157	complete	Sierra Leone:Bonthe	Sierra Leone	Homo sapiens		Sandi,J.D., Parker,E., Harding,D.H., Kallom,T.P., Ope-ewe,O.O., Kamara,M.S., Sijuwola,A.E., Saibu,F., Specht,I., Fofanah,I.U., Eromon,P.E., Ozonoff,A., Soumare,H., Squire,J., Wilkason,C., Park,D., Levy,J., Baudi,I., Marrs,L., Cronan,P., Shin,C., Varilly,P., Nosamiefan,D., Paye,M., Lanng,E., Sesay,S.K., Amburg,C.V., Schifferli,M., Yang,K., Koroma,Z., Zhao,K., Jalloh,M.B., Fry,B., Wurie,I., Anderse…	10/05/2025	15/07/2025
OZ285510.1	Orthopoxvirus monkeypox	G.1	IIb	197185	complete	Sierra Leone:Bonthe	Sierra Leone	Homo sapiens		Sandi,J.D., Parker,E., Harding,D.H., Kallom,T.P., Ope-ewe,O.O., Kamara,M.S., Sijuwola,A.E., Saibu,F., Specht,I., Fofanah,I.U., Eromon,P.E., Ozonoff,A., Soumare,H., Squire,J., Wilkason,C., Park,D., Levy,J., Baudi,I., Marrs,L., Cronan,P., Shin,C., Varilly,P., Nosamiefan,D., Paye,M., Lanng,E., Sesay,S.K., Amburg,C.V., Schifferli,M., Yang,K., Koroma,Z., Zhao,K., Jalloh,M.B., Fry,B., Wurie,I., Anderse…	23/05/2025	15/07/2025
OZ285511.1	Orthopoxvirus monkeypox	G.1	IIb	197183	complete	Sierra Leone:Kenema	Sierra Leone	Homo sapiens		Sandi,J.D., Parker,E., Harding,D.H., Kallom,T.P., Ope-ewe,O.O., Kamara,M.S., Sijuwola,A.E., Saibu,F., Specht,I., Fofanah,I.U., Eromon,P.E., Ozonoff,A., Soumare,H., Squire,J., Wilkason,C., Park,D., Levy,J., Baudi,I., Marrs,L., Cronan,P., Shin,C., Varilly,P., Nosamiefan,D., Paye,M., Lanng,E., Sesay,S.K., Amburg,C.V., Schifferli,M., Yang,K., Koroma,Z., Zhao,K., Jalloh,M.B., Fry,B., Wurie,I., Anderse…	09/05/2025	15/07/2025
OZ285512.1	Orthopoxvirus monkeypox	G.1	IIb	197191	complete	Sierra Leone:Kenema	Sierra Leone	Homo sapiens		Sandi,J.D., Parker,E., Harding,D.H., Kallom,T.P., Ope-ewe,O.O., Kamara,M.S., Sijuwola,A.E., Saibu,F., Specht,I., Fofanah,I.U., Eromon,P.E., Ozonoff,A., Soumare,H., Squire,J., Wilkason,C., Park,D., Levy,J., Baudi,I., Marrs,L., Cronan,P., Shin,C., Varilly,P., Nosamiefan,D., Paye,M., Lanng,E., Sesay,S.K., Amburg,C.V., Schifferli,M., Yang,K., Koroma,Z., Zhao,K., Jalloh,M.B., Fry,B., Wurie,I., Anderse…	11/05/2025	15/07/2025
OZ285513.1	Orthopoxvirus monkeypox	G.1	IIb	197183	complete	Sierra Leone:Bo	Sierra Leone	Homo sapiens		Sandi,J.D., Parker,E., Harding,D.H., Kallom,T.P., Ope-ewe,O.O., Kamara,M.S., Sijuwola,A.E., Saibu,F., Specht,I., Fofanah,I.U., Eromon,P.E., Ozonoff,A., Soumare,H., Squire,J., Wilkason,C., Park,D., Levy,J., Baudi,I., Marrs,L., Cronan,P., Shin,C., Varilly,P., Nosamiefan,D., Paye,M., Lanng,E., Sesay,S.K., Amburg,C.V., Schifferli,M., Yang,K., Koroma,Z., Zhao,K., Jalloh,M.B., Fry,B., Wurie,I., Anderse…	07/05/2025	15/07/2025
OZ285514.1	Orthopoxvirus monkeypox	G.1	IIb	197179	complete	Sierra Leone:Bonthe	Sierra Leone	Homo sapiens		Sandi,J.D., Parker,E., Harding,D.H., Kallom,T.P., Ope-ewe,O.O., Kamara,M.S., Sijuwola,A.E., Saibu,F., Specht,I., Fofanah,I.U., Eromon,P.E., Ozonoff,A., Soumare,H., Squire,J., Wilkason,C., Park,D., Levy,J., Baudi,I., Marrs,L., Cronan,P., Shin,C., Varilly,P., Nosamiefan,D., Paye,M., Lanng,E., Sesay,S.K., Amburg,C.V., Schifferli,M., Yang,K., Koroma,Z., Zhao,K., Jalloh,M.B., Fry,B., Wurie,I., Anderse…	23/05/2025	15/07/2025
OZ285515.1	Orthopoxvirus monkeypox	G.1	IIb	197176	complete	Sierra Leone:Kenema	Sierra Leone	Homo sapiens		Sandi,J.D., Parker,E., Harding,D.H., Kallom,T.P., Ope-ewe,O.O., Kamara,M.S., Sijuwola,A.E., Saibu,F., Specht,I., Fofanah,I.U., Eromon,P.E., Ozonoff,A., Soumare,H., Squire,J., Wilkason,C., Park,D., Levy,J., Baudi,I., Marrs,L., Cronan,P., Shin,C., Varilly,P., Nosamiefan,D., Paye,M., Lanng,E., Sesay,S.K., Amburg,C.V., Schifferli,M., Yang,K., Koroma,Z., Zhao,K., Jalloh,M.B., Fry,B., Wurie,I., Anderse…	17/05/2025	15/07/2025
OZ285516.1	Orthopoxvirus monkeypox	G.1	IIb	197178	complete	Sierra Leone:Kenema	Sierra Leone	Homo sapiens		Sandi,J.D., Parker,E., Harding,D.H., Kallom,T.P., Ope-ewe,O.O., Kamara,M.S., Sijuwola,A.E., Saibu,F., Specht,I., Fofanah,I.U., Eromon,P.E., Ozonoff,A., Soumare,H., Squire,J., Wilkason,C., Park,D., Levy,J., Baudi,I., Marrs,L., Cronan,P., Shin,C., Varilly,P., Nosamiefan,D., Paye,M., Lanng,E., Sesay,S.K., Amburg,C.V., Schifferli,M., Yang,K., Koroma,Z., Zhao,K., Jalloh,M.B., Fry,B., Wurie,I., Anderse…	07/05/2025	15/07/2025
OZ285517.1	Orthopoxvirus monkeypox	G.1	IIb	197180	complete	Sierra Leone:Bonthe	Sierra Leone	Homo sapiens		Sandi,J.D., Parker,E., Harding,D.H., Kallom,T.P., Ope-ewe,O.O., Kamara,M.S., Sijuwola,A.E., Saibu,F., Specht,I., Fofanah,I.U., Eromon,P.E., Ozonoff,A., Soumare,H., Squire,J., Wilkason,C., Park,D., Levy,J., Baudi,I., Marrs,L., Cronan,P., Shin,C., Varilly,P., Nosamiefan,D., Paye,M., Lanng,E., Sesay,S.K., Amburg,C.V., Schifferli,M., Yang,K., Koroma,Z., Zhao,K., Jalloh,M.B., Fry,B., Wurie,I., Anderse…	23/05/2025	15/07/2025
OZ285518.1	Orthopoxvirus monkeypox	G.1	IIb	197183	complete	Sierra Leone:Kenema	Sierra Leone	Homo sapiens		Sandi,J.D., Parker,E., Harding,D.H., Kallom,T.P., Ope-ewe,O.O., Kamara,M.S., Sijuwola,A.E., Saibu,F., Specht,I., Fofanah,I.U., Eromon,P.E., Ozonoff,A., Soumare,H., Squire,J., Wilkason,C., Park,D., Levy,J., Baudi,I., Marrs,L., Cronan,P., Shin,C., Varilly,P., Nosamiefan,D., Paye,M., Lanng,E., Sesay,S.K., Amburg,C.V., Schifferli,M., Yang,K., Koroma,Z., Zhao,K., Jalloh,M.B., Fry,B., Wurie,I., Anderse…	08/05/2025	15/07/2025
OZ285519.1	Orthopoxvirus monkeypox	G.1	IIb	197176	complete	Sierra Leone:Kenema	Sierra Leone	Homo sapiens		Sandi,J.D., Parker,E., Harding,D.H., Kallom,T.P., Ope-ewe,O.O., Kamara,M.S., Sijuwola,A.E., Saibu,F., Specht,I., Fofanah,I.U., Eromon,P.E., Ozonoff,A., Soumare,H., Squire,J., Wilkason,C., Park,D., Levy,J., Baudi,I., Marrs,L., Cronan,P., Shin,C., Varilly,P., Nosamiefan,D., Paye,M., Lanng,E., Sesay,S.K., Amburg,C.V., Schifferli,M., Yang,K., Koroma,Z., Zhao,K., Jalloh,M.B., Fry,B., Wurie,I., Anderse…	09/05/2025	15/07/2025
OZ285520.1	Orthopoxvirus monkeypox	G.1	IIb	197186	complete	Sierra Leone:Bonthe	Sierra Leone	Homo sapiens		Sandi,J.D., Parker,E., Harding,D.H., Kallom,T.P., Ope-ewe,O.O., Kamara,M.S., Sijuwola,A.E., Saibu,F., Specht,I., Fofanah,I.U., Eromon,P.E., Ozonoff,A., Soumare,H., Squire,J., Wilkason,C., Park,D., Levy,J., Baudi,I., Marrs,L., Cronan,P., Shin,C., Varilly,P., Nosamiefan,D., Paye,M., Lanng,E., Sesay,S.K., Amburg,C.V., Schifferli,M., Yang,K., Koroma,Z., Zhao,K., Jalloh,M.B., Fry,B., Wurie,I., Anderse…	23/05/2025	15/07/2025
OZ285521.2	Orthopoxvirus monkeypox	G.1	IIb	197184	complete	Sierra Leone:Bonthe	Sierra Leone	Homo sapiens		Sandi,J.D., Parker,E., Harding,D.H., Kallom,T.P., Ope-ewe,O.O., Kamara,M.S., Sijuwola,A.E., Saibu,F., Specht,I., Fofanah,I.U., Eromon,P.E., Ozonoff,A., Soumare,H., Squire,J., Wilkason,C., Park,D., Levy,J., Baudi,I., Marrs,L., Cronan,P., Shin,C., Varilly,P., Nosamiefan,D., Paye,M., Lanng,E., Sesay,S.K., Amburg,C.V., Schifferli,M., Yang,K., Koroma,Z., Zhao,K., Jalloh,M.B., Fry,B., Wurie,I., Anderse…	23/05/2025	15/07/2025
OZ285522.1	Orthopoxvirus monkeypox	G.1	IIb	197175	complete	Sierra Leone:Bonthe	Sierra Leone	Homo sapiens		Sandi,J.D., Parker,E., Harding,D.H., Kallom,T.P., Ope-ewe,O.O., Kamara,M.S., Sijuwola,A.E., Saibu,F., Specht,I., Fofanah,I.U., Eromon,P.E., Ozonoff,A., Soumare,H., Squire,J., Wilkason,C., Park,D., Levy,J., Baudi,I., Marrs,L., Cronan,P., Shin,C., Varilly,P., Nosamiefan,D., Paye,M., Lanng,E., Sesay,S.K., Amburg,C.V., Schifferli,M., Yang,K., Koroma,Z., Zhao,K., Jalloh,M.B., Fry,B., Wurie,I., Anderse…	10/05/2025	15/07/2025
OZ285523.1	Orthopoxvirus monkeypox	G.1	IIb	197176	complete	Sierra Leone:Bonthe	Sierra Leone	Homo sapiens		Sandi,J.D., Parker,E., Harding,D.H., Kallom,T.P., Ope-ewe,O.O., Kamara,M.S., Sijuwola,A.E., Saibu,F., Specht,I., Fofanah,I.U., Eromon,P.E., Ozonoff,A., Soumare,H., Squire,J., Wilkason,C., Park,D., Levy,J., Baudi,I., Marrs,L., Cronan,P., Shin,C., Varilly,P., Nosamiefan,D., Paye,M., Lanng,E., Sesay,S.K., Amburg,C.V., Schifferli,M., Yang,K., Koroma,Z., Zhao,K., Jalloh,M.B., Fry,B., Wurie,I., Anderse…	23/05/2025	15/07/2025
OZ285524.1	Orthopoxvirus monkeypox	G.1	IIb	197175	complete	Sierra Leone:Bonthe	Sierra Leone	Homo sapiens		Sandi,J.D., Parker,E., Harding,D.H., Kallom,T.P., Ope-ewe,O.O., Kamara,M.S., Sijuwola,A.E., Saibu,F., Specht,I., Fofanah,I.U., Eromon,P.E., Ozonoff,A., Soumare,H., Squire,J., Wilkason,C., Park,D., Levy,J., Baudi,I., Marrs,L., Cronan,P., Shin,C., Varilly,P., Nosamiefan,D., Paye,M., Lanng,E., Sesay,S.K., Amburg,C.V., Schifferli,M., Yang,K., Koroma,Z., Zhao,K., Jalloh,M.B., Fry,B., Wurie,I., Anderse…	10/05/2025	15/07/2025
OZ285525.1	Orthopoxvirus monkeypox	G.1	IIb	197176	complete	Sierra Leone:Kailahun	Sierra Leone	Homo sapiens		Sandi,J.D., Parker,E., Harding,D.H., Kallom,T.P., Ope-ewe,O.O., Kamara,M.S., Sijuwola,A.E., Saibu,F., Specht,I., Fofanah,I.U., Eromon,P.E., Ozonoff,A., Soumare,H., Squire,J., Wilkason,C., Park,D., Levy,J., Baudi,I., Marrs,L., Cronan,P., Shin,C., Varilly,P., Nosamiefan,D., Paye,M., Lanng,E., Sesay,S.K., Amburg,C.V., Schifferli,M., Yang,K., Koroma,Z., Zhao,K., Jalloh,M.B., Fry,B., Wurie,I., Anderse…	10/05/2025	15/07/2025
OZ285526.1	Orthopoxvirus monkeypox	G.1	IIb	197180	complete	Sierra Leone:Kenema	Sierra Leone	Homo sapiens		Sandi,J.D., Parker,E., Harding,D.H., Kallom,T.P., Ope-ewe,O.O., Kamara,M.S., Sijuwola,A.E., Saibu,F., Specht,I., Fofanah,I.U., Eromon,P.E., Ozonoff,A., Soumare,H., Squire,J., Wilkason,C., Park,D., Levy,J., Baudi,I., Marrs,L., Cronan,P., Shin,C., Varilly,P., Nosamiefan,D., Paye,M., Lanng,E., Sesay,S.K., Amburg,C.V., Schifferli,M., Yang,K., Koroma,Z., Zhao,K., Jalloh,M.B., Fry,B., Wurie,I., Anderse…	09/05/2025	15/07/2025
OZ285527.1	Orthopoxvirus monkeypox	G.1	IIb	197183	complete	Sierra Leone:Bo	Sierra Leone	Homo sapiens		Sandi,J.D., Parker,E., Harding,D.H., Kallom,T.P., Ope-ewe,O.O., Kamara,M.S., Sijuwola,A.E., Saibu,F., Specht,I., Fofanah,I.U., Eromon,P.E., Ozonoff,A., Soumare,H., Squire,J., Wilkason,C., Park,D., Levy,J., Baudi,I., Marrs,L., Cronan,P., Shin,C., Varilly,P., Nosamiefan,D., Paye,M., Lanng,E., Sesay,S.K., Amburg,C.V., Schifferli,M., Yang,K., Koroma,Z., Zhao,K., Jalloh,M.B., Fry,B., Wurie,I., Anderse…	10/05/2025	15/07/2025
OZ285528.2	Orthopoxvirus monkeypox	G.1	IIb	197199	complete	Sierra Leone:Kenema	Sierra Leone	Homo sapiens		Sandi,J.D., Parker,E., Harding,D.H., Kallom,T.P., Ope-ewe,O.O., Kamara,M.S., Sijuwola,A.E., Saibu,F., Specht,I., Fofanah,I.U., Eromon,P.E., Ozonoff,A., Soumare,H., Squire,J., Wilkason,C., Park,D., Levy,J., Baudi,I., Marrs,L., Cronan,P., Shin,C., Varilly,P., Nosamiefan,D., Paye,M., Lanng,E., Sesay,S.K., Amburg,C.V., Schifferli,M., Yang,K., Koroma,Z., Zhao,K., Jalloh,M.B., Fry,B., Wurie,I., Anderse…	19/05/2025	15/07/2025
OZ285529.1	Orthopoxvirus monkeypox	G.1	IIb	197186	complete	Sierra Leone:Kenema	Sierra Leone	Homo sapiens		Sandi,J.D., Parker,E., Harding,D.H., Kallom,T.P., Ope-ewe,O.O., Kamara,M.S., Sijuwola,A.E., Saibu,F., Specht,I., Fofanah,I.U., Eromon,P.E., Ozonoff,A., Soumare,H., Squire,J., Wilkason,C., Park,D., Levy,J., Baudi,I., Marrs,L., Cronan,P., Shin,C., Varilly,P., Nosamiefan,D., Paye,M., Lanng,E., Sesay,S.K., Amburg,C.V., Schifferli,M., Yang,K., Koroma,Z., Zhao,K., Jalloh,M.B., Fry,B., Wurie,I., Anderse…	16/05/2025	15/07/2025
OZ285530.1	Orthopoxvirus monkeypox	G.1	IIb	197179	complete	Sierra Leone:Pujehun	Sierra Leone	Homo sapiens		Sandi,J.D., Parker,E., Harding,D.H., Kallom,T.P., Ope-ewe,O.O., Kamara,M.S., Sijuwola,A.E., Saibu,F., Specht,I., Fofanah,I.U., Eromon,P.E., Ozonoff,A., Soumare,H., Squire,J., Wilkason,C., Park,D., Levy,J., Baudi,I., Marrs,L., Cronan,P., Shin,C., Varilly,P., Nosamiefan,D., Paye,M., Lanng,E., Sesay,S.K., Amburg,C.V., Schifferli,M., Yang,K., Koroma,Z., Zhao,K., Jalloh,M.B., Fry,B., Wurie,I., Anderse…	11/05/2025	15/07/2025
OZ285531.1	Orthopoxvirus monkeypox	G.1	IIb	197183	complete	Sierra Leone:Kenema	Sierra Leone	Homo sapiens		Sandi,J.D., Parker,E., Harding,D.H., Kallom,T.P., Ope-ewe,O.O., Kamara,M.S., Sijuwola,A.E., Saibu,F., Specht,I., Fofanah,I.U., Eromon,P.E., Ozonoff,A., Soumare,H., Squire,J., Wilkason,C., Park,D., Levy,J., Baudi,I., Marrs,L., Cronan,P., Shin,C., Varilly,P., Nosamiefan,D., Paye,M., Lanng,E., Sesay,S.K., Amburg,C.V., Schifferli,M., Yang,K., Koroma,Z., Zhao,K., Jalloh,M.B., Fry,B., Wurie,I., Anderse…	09/05/2025	15/07/2025
OZ285532.1	Orthopoxvirus monkeypox	G.1	IIb	197184	complete	Sierra Leone:Kenema	Sierra Leone	Homo sapiens		Sandi,J.D., Parker,E., Harding,D.H., Kallom,T.P., Ope-ewe,O.O., Kamara,M.S., Sijuwola,A.E., Saibu,F., Specht,I., Fofanah,I.U., Eromon,P.E., Ozonoff,A., Soumare,H., Squire,J., Wilkason,C., Park,D., Levy,J., Baudi,I., Marrs,L., Cronan,P., Shin,C., Varilly,P., Nosamiefan,D., Paye,M., Lanng,E., Sesay,S.K., Amburg,C.V., Schifferli,M., Yang,K., Koroma,Z., Zhao,K., Jalloh,M.B., Fry,B., Wurie,I., Anderse…	20/05/2025	15/07/2025
OZ285533.1	Orthopoxvirus monkeypox	G.1	IIb	197172	complete	Sierra Leone:Kenema	Sierra Leone	Homo sapiens		Sandi,J.D., Parker,E., Harding,D.H., Kallom,T.P., Ope-ewe,O.O., Kamara,M.S., Sijuwola,A.E., Saibu,F., Specht,I., Fofanah,I.U., Eromon,P.E., Ozonoff,A., Soumare,H., Squire,J., Wilkason,C., Park,D., Levy,J., Baudi,I., Marrs,L., Cronan,P., Shin,C., Varilly,P., Nosamiefan,D., Paye,M., Lanng,E., Sesay,S.K., Amburg,C.V., Schifferli,M., Yang,K., Koroma,Z., Zhao,K., Jalloh,M.B., Fry,B., Wurie,I., Anderse…	09/05/2025	15/07/2025
OZ285534.1	Orthopoxvirus monkeypox	G.1	IIb	197178	complete	Sierra Leone:Kenema	Sierra Leone	Homo sapiens		Sandi,J.D., Parker,E., Harding,D.H., Kallom,T.P., Ope-ewe,O.O., Kamara,M.S., Sijuwola,A.E., Saibu,F., Specht,I., Fofanah,I.U., Eromon,P.E., Ozonoff,A., Soumare,H., Squire,J., Wilkason,C., Park,D., Levy,J., Baudi,I., Marrs,L., Cronan,P., Shin,C., Varilly,P., Nosamiefan,D., Paye,M., Lanng,E., Sesay,S.K., Amburg,C.V., Schifferli,M., Yang,K., Koroma,Z., Zhao,K., Jalloh,M.B., Fry,B., Wurie,I., Anderse…	07/05/2025	15/07/2025
OZ285535.1	Orthopoxvirus monkeypox	G.1	IIb	197180	complete	Sierra Leone:Kenema	Sierra Leone	Homo sapiens		Sandi,J.D., Parker,E., Harding,D.H., Kallom,T.P., Ope-ewe,O.O., Kamara,M.S., Sijuwola,A.E., Saibu,F., Specht,I., Fofanah,I.U., Eromon,P.E., Ozonoff,A., Soumare,H., Squire,J., Wilkason,C., Park,D., Levy,J., Baudi,I., Marrs,L., Cronan,P., Shin,C., Varilly,P., Nosamiefan,D., Paye,M., Lanng,E., Sesay,S.K., Amburg,C.V., Schifferli,M., Yang,K., Koroma,Z., Zhao,K., Jalloh,M.B., Fry,B., Wurie,I., Anderse…	06/05/2025	15/07/2025
OZ285536.2	Orthopoxvirus monkeypox	G.1	IIb	197186	complete	Sierra Leone:Kenema	Sierra Leone	Homo sapiens		Sandi,J.D., Parker,E., Harding,D.H., Kallom,T.P., Ope-ewe,O.O., Kamara,M.S., Sijuwola,A.E., Saibu,F., Specht,I., Fofanah,I.U., Eromon,P.E., Ozonoff,A., Soumare,H., Squire,J., Wilkason,C., Park,D., Levy,J., Baudi,I., Marrs,L., Cronan,P., Shin,C., Varilly,P., Nosamiefan,D., Paye,M., Lanng,E., Sesay,S.K., Amburg,C.V., Schifferli,M., Yang,K., Koroma,Z., Zhao,K., Jalloh,M.B., Fry,B., Wurie,I., Anderse…	11/05/2025	15/07/2025
OZ285537.1	Orthopoxvirus monkeypox	G.1	IIb	197178	complete	Sierra Leone:Bonthe	Sierra Leone	Homo sapiens		Sandi,J.D., Parker,E., Harding,D.H., Kallom,T.P., Ope-ewe,O.O., Kamara,M.S., Sijuwola,A.E., Saibu,F., Specht,I., Fofanah,I.U., Eromon,P.E., Ozonoff,A., Soumare,H., Squire,J., Wilkason,C., Park,D., Levy,J., Baudi,I., Marrs,L., Cronan,P., Shin,C., Varilly,P., Nosamiefan,D., Paye,M., Lanng,E., Sesay,S.K., Amburg,C.V., Schifferli,M., Yang,K., Koroma,Z., Zhao,K., Jalloh,M.B., Fry,B., Wurie,I., Anderse…	23/05/2025	15/07/2025
OZ281549.1	Orthopoxvirus monkeypox	G.1	IIb	197487	complete	Guinea:Conakry; Gbessia; Conakry	Guinea	Homo sapiens		Gnimadi,T.A.C., Soumah,A.K., Diallo,H., Koivogui,J.B., Keita,A.K., Diallo,A.B., Toure,A.	13/06/2025	04/07/2025
PV849428.1	Orthopoxvirus monkeypox		Ib	195367	partial	USA: MA	USA	Homo sapiens		Gigante,C., Mann,E., Gagne,L., Doucette,M., Brown,C., Hughes,C., Deng,J., Takakuwa,J., Wilkins,K., Davidson,W., Tharpe,I., Pillai,S., Madoff,L., Fortes,E., Sabina,B., Epie,N., Bhattacharyya,S., Hutson,C.	2025-06	30/06/2025
PV844899.1	Orthopoxvirus monkeypox		Ib	195311	partial	Italy	Italy	Homo sapiens		Gruber,C.E.M., Specchiarello,E., Spezia,P.G., Rueca,M., Colavita,F., Carletti,F., Chillemi,G., Iannetta,M., Malagnino,V., Campogiani,L., Coppola,L., Sarmati,L., Maggi,F.	2025-05	27/06/2025
OZ271451.2	Orthopoxvirus monkeypox	G.1	IIb	197181	complete	Sierra Leone:Kenema	Sierra Leone	Homo sapiens		Sandi,J.D., Parker,E., Harding,D.H., Kallom,T.P., Ope-ewe,O.O., Kamara,M.S., Sijuwola,A.E., Saibu,F., Specht,I., Fofanah,I.U., Eromon,P.E., Ozonoff,A., Soumare,H., Squire,J., Wilkason,C., Park,D., Levy,J., Baudi,I., Marrs,L., Cronan,P., Shin,C., Varilly,P., Nosamiefan,D., Paye,M., Lanng,E., Sesay,S.K., Amburg,C.V., Schifferli,M., Yang,K., Koroma,Z., Zhao,K., Jalloh,M.B., Fry,B., Wurie,I., Anderse…	02/06/2025	14/06/2025
OZ271434.2	Orthopoxvirus monkeypox	G.1	IIb	197179	complete	Sierra Leone:Bo	Sierra Leone	Homo sapiens		Sandi,J.D., Parker,E., Harding,D.H., Kallom,T.P., Ope-ewe,O.O., Kamara,M.S., Sijuwola,A.E., Saibu,F., Specht,I., Fofanah,I.U., Eromon,P.E., Ozonoff,A., Soumare,H., Squire,J., Wilkason,C., Park,D., Levy,J., Baudi,I., Marrs,L., Cronan,P., Shin,C., Varilly,P., Nosamiefan,D., Paye,M., Lanng,E., Sesay,S.K., Amburg,C.V., Schifferli,M., Yang,K., Koroma,Z., Zhao,K., Jalloh,M.B., Fry,B., Wurie,I., Anderse…	02/06/2025	13/06/2025
OZ271435.2	Orthopoxvirus monkeypox	G.1	IIb	197178	complete	Sierra Leone:Tonkolili	Sierra Leone	Homo sapiens		Sandi,J.D., Parker,E., Harding,D.H., Kallom,T.P., Ope-ewe,O.O., Kamara,M.S., Sijuwola,A.E., Saibu,F., Specht,I., Fofanah,I.U., Eromon,P.E., Ozonoff,A., Soumare,H., Squire,J., Wilkason,C., Park,D., Levy,J., Baudi,I., Marrs,L., Cronan,P., Shin,C., Varilly,P., Nosamiefan,D., Paye,M., Lanng,E., Sesay,S.K., Amburg,C.V., Schifferli,M., Yang,K., Koroma,Z., Zhao,K., Jalloh,M.B., Fry,B., Wurie,I., Anderse…	31/05/2025	13/06/2025
OZ271436.2	Orthopoxvirus monkeypox	G.1	IIb	197180	complete	Sierra Leone:Bo	Sierra Leone	Homo sapiens		Sandi,J.D., Parker,E., Harding,D.H., Kallom,T.P., Ope-ewe,O.O., Kamara,M.S., Sijuwola,A.E., Saibu,F., Specht,I., Fofanah,I.U., Eromon,P.E., Ozonoff,A., Soumare,H., Squire,J., Wilkason,C., Park,D., Levy,J., Baudi,I., Marrs,L., Cronan,P., Shin,C., Varilly,P., Nosamiefan,D., Paye,M., Lanng,E., Sesay,S.K., Amburg,C.V., Schifferli,M., Yang,K., Koroma,Z., Zhao,K., Jalloh,M.B., Fry,B., Wurie,I., Anderse…	31/05/2025	13/06/2025
OZ271437.2	Orthopoxvirus monkeypox	G.1	IIb	197180	complete	Sierra Leone:Bo	Sierra Leone	Homo sapiens		Sandi,J.D., Parker,E., Harding,D.H., Kallom,T.P., Ope-ewe,O.O., Kamara,M.S., Sijuwola,A.E., Saibu,F., Specht,I., Fofanah,I.U., Eromon,P.E., Ozonoff,A., Soumare,H., Squire,J., Wilkason,C., Park,D., Levy,J., Baudi,I., Marrs,L., Cronan,P., Shin,C., Varilly,P., Nosamiefan,D., Paye,M., Lanng,E., Sesay,S.K., Amburg,C.V., Schifferli,M., Yang,K., Koroma,Z., Zhao,K., Jalloh,M.B., Fry,B., Wurie,I., Anderse…	31/05/2025	13/06/2025
OZ271438.2	Orthopoxvirus monkeypox	G.1	IIb	197181	complete	Sierra Leone:Kenema	Sierra Leone	Homo sapiens		Sandi,J.D., Parker,E., Harding,D.H., Kallom,T.P., Ope-ewe,O.O., Kamara,M.S., Sijuwola,A.E., Saibu,F., Specht,I., Fofanah,I.U., Eromon,P.E., Ozonoff,A., Soumare,H., Squire,J., Wilkason,C., Park,D., Levy,J., Baudi,I., Marrs,L., Cronan,P., Shin,C., Varilly,P., Nosamiefan,D., Paye,M., Lanng,E., Sesay,S.K., Amburg,C.V., Schifferli,M., Yang,K., Koroma,Z., Zhao,K., Jalloh,M.B., Fry,B., Wurie,I., Anderse…	01/06/2025	13/06/2025
OZ271439.2	Orthopoxvirus monkeypox	G.1	IIb	197180	complete	Sierra Leone:Bo	Sierra Leone	Homo sapiens		Sandi,J.D., Parker,E., Harding,D.H., Kallom,T.P., Ope-ewe,O.O., Kamara,M.S., Sijuwola,A.E., Saibu,F., Specht,I., Fofanah,I.U., Eromon,P.E., Ozonoff,A., Soumare,H., Squire,J., Wilkason,C., Park,D., Levy,J., Baudi,I., Marrs,L., Cronan,P., Shin,C., Varilly,P., Nosamiefan,D., Paye,M., Lanng,E., Sesay,S.K., Amburg,C.V., Schifferli,M., Yang,K., Koroma,Z., Zhao,K., Jalloh,M.B., Fry,B., Wurie,I., Anderse…	29/05/2025	13/06/2025
OZ271440.2	Orthopoxvirus monkeypox	G.1	IIb	197182	complete	Sierra Leone:Kenema	Sierra Leone	Homo sapiens		Sandi,J.D., Parker,E., Harding,D.H., Kallom,T.P., Ope-ewe,O.O., Kamara,M.S., Sijuwola,A.E., Saibu,F., Specht,I., Fofanah,I.U., Eromon,P.E., Ozonoff,A., Soumare,H., Squire,J., Wilkason,C., Park,D., Levy,J., Baudi,I., Marrs,L., Cronan,P., Shin,C., Varilly,P., Nosamiefan,D., Paye,M., Lanng,E., Sesay,S.K., Amburg,C.V., Schifferli,M., Yang,K., Koroma,Z., Zhao,K., Jalloh,M.B., Fry,B., Wurie,I., Anderse…	30/05/2025	13/06/2025
OZ271441.2	Orthopoxvirus monkeypox	G.1	IIb	197182	complete	Sierra Leone:Bo	Sierra Leone	Homo sapiens		Sandi,J.D., Parker,E., Harding,D.H., Kallom,T.P., Ope-ewe,O.O., Kamara,M.S., Sijuwola,A.E., Saibu,F., Specht,I., Fofanah,I.U., Eromon,P.E., Ozonoff,A., Soumare,H., Squire,J., Wilkason,C., Park,D., Levy,J., Baudi,I., Marrs,L., Cronan,P., Shin,C., Varilly,P., Nosamiefan,D., Paye,M., Lanng,E., Sesay,S.K., Amburg,C.V., Schifferli,M., Yang,K., Koroma,Z., Zhao,K., Jalloh,M.B., Fry,B., Wurie,I., Anderse…	31/05/2025	13/06/2025
OZ271442.2	Orthopoxvirus monkeypox	G.1	IIb	197178	complete	Sierra Leone:Bo	Sierra Leone	Homo sapiens		Sandi,J.D., Parker,E., Harding,D.H., Kallom,T.P., Ope-ewe,O.O., Kamara,M.S., Sijuwola,A.E., Saibu,F., Specht,I., Fofanah,I.U., Eromon,P.E., Ozonoff,A., Soumare,H., Squire,J., Wilkason,C., Park,D., Levy,J., Baudi,I., Marrs,L., Cronan,P., Shin,C., Varilly,P., Nosamiefan,D., Paye,M., Lanng,E., Sesay,S.K., Amburg,C.V., Schifferli,M., Yang,K., Koroma,Z., Zhao,K., Jalloh,M.B., Fry,B., Wurie,I., Anderse…	29/05/2025	13/06/2025
OZ271444.2	Orthopoxvirus monkeypox	G.1	IIb	197175	complete	Sierra Leone:Kenema	Sierra Leone	Homo sapiens		Sandi,J.D., Parker,E., Harding,D.H., Kallom,T.P., Ope-ewe,O.O., Kamara,M.S., Sijuwola,A.E., Saibu,F., Specht,I., Fofanah,I.U., Eromon,P.E., Ozonoff,A., Soumare,H., Squire,J., Wilkason,C., Park,D., Levy,J., Baudi,I., Marrs,L., Cronan,P., Shin,C., Varilly,P., Nosamiefan,D., Paye,M., Lanng,E., Sesay,S.K., Amburg,C.V., Schifferli,M., Yang,K., Koroma,Z., Zhao,K., Jalloh,M.B., Fry,B., Wurie,I., Anderse…	01/06/2025	13/06/2025
OZ271445.2	Orthopoxvirus monkeypox	G.1	IIb	197180	complete	Sierra Leone:Bo	Sierra Leone	Homo sapiens		Sandi,J.D., Parker,E., Harding,D.H., Kallom,T.P., Ope-ewe,O.O., Kamara,M.S., Sijuwola,A.E., Saibu,F., Specht,I., Fofanah,I.U., Eromon,P.E., Ozonoff,A., Soumare,H., Squire,J., Wilkason,C., Park,D., Levy,J., Baudi,I., Marrs,L., Cronan,P., Shin,C., Varilly,P., Nosamiefan,D., Paye,M., Lanng,E., Sesay,S.K., Amburg,C.V., Schifferli,M., Yang,K., Koroma,Z., Zhao,K., Jalloh,M.B., Fry,B., Wurie,I., Anderse…	29/05/2025	13/06/2025
OZ271446.2	Orthopoxvirus monkeypox	G.1	IIb	197178	complete	Sierra Leone:Tongo	Sierra Leone	Homo sapiens		Sandi,J.D., Parker,E., Harding,D.H., Kallom,T.P., Ope-ewe,O.O., Kamara,M.S., Sijuwola,A.E., Saibu,F., Specht,I., Fofanah,I.U., Eromon,P.E., Ozonoff,A., Soumare,H., Squire,J., Wilkason,C., Park,D., Levy,J., Baudi,I., Marrs,L., Cronan,P., Shin,C., Varilly,P., Nosamiefan,D., Paye,M., Lanng,E., Sesay,S.K., Amburg,C.V., Schifferli,M., Yang,K., Koroma,Z., Zhao,K., Jalloh,M.B., Fry,B., Wurie,I., Anderse…	02/06/2025	13/06/2025
OZ271447.2	Orthopoxvirus monkeypox	G.1	IIb	197180	complete	Sierra Leone:Bo	Sierra Leone	Homo sapiens		Sandi,J.D., Parker,E., Harding,D.H., Kallom,T.P., Ope-ewe,O.O., Kamara,M.S., Sijuwola,A.E., Saibu,F., Specht,I., Fofanah,I.U., Eromon,P.E., Ozonoff,A., Soumare,H., Squire,J., Wilkason,C., Park,D., Levy,J., Baudi,I., Marrs,L., Cronan,P., Shin,C., Varilly,P., Nosamiefan,D., Paye,M., Lanng,E., Sesay,S.K., Amburg,C.V., Schifferli,M., Yang,K., Koroma,Z., Zhao,K., Jalloh,M.B., Fry,B., Wurie,I., Anderse…	31/05/2025	13/06/2025
OZ271448.2	Orthopoxvirus monkeypox	G.1	IIb	197179	complete	Sierra Leone:Bo	Sierra Leone	Homo sapiens		Sandi,J.D., Parker,E., Harding,D.H., Kallom,T.P., Ope-ewe,O.O., Kamara,M.S., Sijuwola,A.E., Saibu,F., Specht,I., Fofanah,I.U., Eromon,P.E., Ozonoff,A., Soumare,H., Squire,J., Wilkason,C., Park,D., Levy,J., Baudi,I., Marrs,L., Cronan,P., Shin,C., Varilly,P., Nosamiefan,D., Paye,M., Lanng,E., Sesay,S.K., Amburg,C.V., Schifferli,M., Yang,K., Koroma,Z., Zhao,K., Jalloh,M.B., Fry,B., Wurie,I., Anderse…	31/05/2025	13/06/2025
OZ271449.2	Orthopoxvirus monkeypox	G.1	IIb	197183	complete	Sierra Leone:Bo	Sierra Leone	Homo sapiens		Sandi,J.D., Parker,E., Harding,D.H., Kallom,T.P., Ope-ewe,O.O., Kamara,M.S., Sijuwola,A.E., Saibu,F., Specht,I., Fofanah,I.U., Eromon,P.E., Ozonoff,A., Soumare,H., Squire,J., Wilkason,C., Park,D., Levy,J., Baudi,I., Marrs,L., Cronan,P., Shin,C., Varilly,P., Nosamiefan,D., Paye,M., Lanng,E., Sesay,S.K., Amburg,C.V., Schifferli,M., Yang,K., Koroma,Z., Zhao,K., Jalloh,M.B., Fry,B., Wurie,I., Anderse…	30/05/2025	13/06/2025
OZ271450.2	Orthopoxvirus monkeypox	G.1	IIb	197182	complete	Sierra Leone:Kenema	Sierra Leone	Homo sapiens		Sandi,J.D., Parker,E., Harding,D.H., Kallom,T.P., Ope-ewe,O.O., Kamara,M.S., Sijuwola,A.E., Saibu,F., Specht,I., Fofanah,I.U., Eromon,P.E., Ozonoff,A., Soumare,H., Squire,J., Wilkason,C., Park,D., Levy,J., Baudi,I., Marrs,L., Cronan,P., Shin,C., Varilly,P., Nosamiefan,D., Paye,M., Lanng,E., Sesay,S.K., Amburg,C.V., Schifferli,M., Yang,K., Koroma,Z., Zhao,K., Jalloh,M.B., Fry,B., Wurie,I., Anderse…	02/06/2025	13/06/2025
OZ261957.1	Orthopoxvirus monkeypox	G.1	IIb	197180	complete	Sierra Leone:Western Area Urban; Freetown; Freetown	Sierra Leone	Homo sapiens		Campbell,A.K., Parker,E., Miller,C., Campbell,J., Folorunso,V., Daniel-Sesay,N., Williams,A.J., Mani,S., Lansana,R., Kargbo,A., Koninga,K., Adi,H., Ruhweza,S., James,A., Greene,J., Forster,M., Klena,J., Gigante,C., Park,D., Kebede,A., Tanui,C., Tessema,S., Kebede,Y., Koroma,A., Njai,A., Kanu,J., Boie,M., Happi,C., Wurie,I., Sabeti,P., Koroma,Z., Harding,D., Squire,J., Vandi,M.A., Sahr,F.	28/04/2025	11/06/2025
OZ261963.1	Orthopoxvirus monkeypox	G.1	IIb	197178	complete	Sierra Leone:Western Area Urban; Freetown; Freetown	Sierra Leone	Homo sapiens		Campbell,A.K., Parker,E., Miller,C., Campbell,J., Folorunso,V., Daniel-Sesay,N., Williams,A.J., Mani,S., Lansana,R., Kargbo,A., Koninga,K., Adi,H., Ruhweza,S., James,A., Greene,J., Forster,M., Klena,J., Gigante,C., Park,D., Kebede,A., Tanui,C., Tessema,S., Kebede,Y., Koroma,A., Njai,A., Kanu,J., Boie,M., Happi,C., Wurie,I., Sabeti,P., Koroma,Z., Harding,D., Squire,J., Vandi,M.A., Sahr,F.	28/04/2025	11/06/2025
OZ261624.2	Orthopoxvirus monkeypox	G.1	IIb	197178	complete	Sierra Leone:Bonthe	Sierra Leone	Homo sapiens		Sandi,J.D., Parker,E., Harding,D.H., Kallom,T.P., Ope-ewe,O.O., Kamara,M.S., Sijuwola,A.E., Saibu,F., Specht,I., Fofanah,I.U., Eromon,P.E., Ozonoff,A., Soumare,H., Squire,J., Wilkason,C., Park,D., Levy,J., Baudi,I., Marrs,L., Cronan,P., Shin,C., Varilly,P., Nosamiefan,D., Paye,M., Lanng,E., Sesay,S.K., Amburg,C.V., Schifferli,M., Yang,K., Koroma,Z., Zhao,K., Jalloh,M.B., Fry,B., Wurie,I., Anderse…	02/05/2025	05/06/2025
OZ261625.2	Orthopoxvirus monkeypox	G.1	IIb	197180	complete	Sierra Leone:Bonthe	Sierra Leone	Homo sapiens		Sandi,J.D., Parker,E., Harding,D.H., Kallom,T.P., Ope-ewe,O.O., Kamara,M.S., Sijuwola,A.E., Saibu,F., Specht,I., Fofanah,I.U., Eromon,P.E., Ozonoff,A., Soumare,H., Squire,J., Wilkason,C., Park,D., Levy,J., Baudi,I., Marrs,L., Cronan,P., Shin,C., Varilly,P., Nosamiefan,D., Paye,M., Lanng,E., Sesay,S.K., Amburg,C.V., Schifferli,M., Yang,K., Koroma,Z., Zhao,K., Jalloh,M.B., Fry,B., Wurie,I., Anderse…	02/05/2025	05/06/2025
OZ261626.2	Orthopoxvirus monkeypox	G.1	IIb	197183	complete	Sierra Leone:Bo	Sierra Leone	Homo sapiens		Sandi,J.D., Parker,E., Harding,D.H., Kallom,T.P., Ope-ewe,O.O., Kamara,M.S., Sijuwola,A.E., Saibu,F., Specht,I., Fofanah,I.U., Eromon,P.E., Ozonoff,A., Soumare,H., Squire,J., Wilkason,C., Park,D., Levy,J., Baudi,I., Marrs,L., Cronan,P., Shin,C., Varilly,P., Nosamiefan,D., Paye,M., Lanng,E., Sesay,S.K., Amburg,C.V., Schifferli,M., Yang,K., Koroma,Z., Zhao,K., Jalloh,M.B., Fry,B., Wurie,I., Anderse…	26/04/2025	05/06/2025
OZ261627.2	Orthopoxvirus monkeypox	G.1	IIb	197179	complete	Sierra Leone:Kenema	Sierra Leone	Homo sapiens		Sandi,J.D., Parker,E., Harding,D.H., Kallom,T.P., Ope-ewe,O.O., Kamara,M.S., Sijuwola,A.E., Saibu,F., Specht,I., Fofanah,I.U., Eromon,P.E., Ozonoff,A., Soumare,H., Squire,J., Wilkason,C., Park,D., Levy,J., Baudi,I., Marrs,L., Cronan,P., Shin,C., Varilly,P., Nosamiefan,D., Paye,M., Lanng,E., Sesay,S.K., Amburg,C.V., Schifferli,M., Yang,K., Koroma,Z., Zhao,K., Jalloh,M.B., Fry,B., Wurie,I., Anderse…	05/05/2025	05/06/2025
OZ261628.2	Orthopoxvirus monkeypox	G.1	IIb	197179	complete	Sierra Leone:Bonthe	Sierra Leone	Homo sapiens		Sandi,J.D., Parker,E., Harding,D.H., Kallom,T.P., Ope-ewe,O.O., Kamara,M.S., Sijuwola,A.E., Saibu,F., Specht,I., Fofanah,I.U., Eromon,P.E., Ozonoff,A., Soumare,H., Squire,J., Wilkason,C., Park,D., Levy,J., Baudi,I., Marrs,L., Cronan,P., Shin,C., Varilly,P., Nosamiefan,D., Paye,M., Lanng,E., Sesay,S.K., Amburg,C.V., Schifferli,M., Yang,K., Koroma,Z., Zhao,K., Jalloh,M.B., Fry,B., Wurie,I., Anderse…	01/05/2025	05/06/2025
OZ261629.2	Orthopoxvirus monkeypox	G.1	IIb	197187	complete	Sierra Leone:Kenema	Sierra Leone	Homo sapiens		Sandi,J.D., Parker,E., Harding,D.H., Kallom,T.P., Ope-ewe,O.O., Kamara,M.S., Sijuwola,A.E., Saibu,F., Specht,I., Fofanah,I.U., Eromon,P.E., Ozonoff,A., Soumare,H., Squire,J., Wilkason,C., Park,D., Levy,J., Baudi,I., Marrs,L., Cronan,P., Shin,C., Varilly,P., Nosamiefan,D., Paye,M., Lanng,E., Sesay,S.K., Amburg,C.V., Schifferli,M., Yang,K., Koroma,Z., Zhao,K., Jalloh,M.B., Fry,B., Wurie,I., Anderse…	04/04/2025	05/06/2025
OZ261630.2	Orthopoxvirus monkeypox	G.1	IIb	197186	complete	Sierra Leone:Kenema	Sierra Leone	Homo sapiens		Sandi,J.D., Parker,E., Harding,D.H., Kallom,T.P., Ope-ewe,O.O., Kamara,M.S., Sijuwola,A.E., Saibu,F., Specht,I., Fofanah,I.U., Eromon,P.E., Ozonoff,A., Soumare,H., Squire,J., Wilkason,C., Park,D., Levy,J., Baudi,I., Marrs,L., Cronan,P., Shin,C., Varilly,P., Nosamiefan,D., Paye,M., Lanng,E., Sesay,S.K., Amburg,C.V., Schifferli,M., Yang,K., Koroma,Z., Zhao,K., Jalloh,M.B., Fry,B., Wurie,I., Anderse…	04/04/2025	05/06/2025
OZ261631.2	Orthopoxvirus monkeypox	G.1	IIb	197178	complete	Sierra Leone:Bonthe	Sierra Leone	Homo sapiens		Sandi,J.D., Parker,E., Harding,D.H., Kallom,T.P., Ope-ewe,O.O., Kamara,M.S., Sijuwola,A.E., Saibu,F., Specht,I., Fofanah,I.U., Eromon,P.E., Ozonoff,A., Soumare,H., Squire,J., Wilkason,C., Park,D., Levy,J., Baudi,I., Marrs,L., Cronan,P., Shin,C., Varilly,P., Nosamiefan,D., Paye,M., Lanng,E., Sesay,S.K., Amburg,C.V., Schifferli,M., Yang,K., Koroma,Z., Zhao,K., Jalloh,M.B., Fry,B., Wurie,I., Anderse…	01/05/2025	05/06/2025
OZ261632.2	Orthopoxvirus monkeypox	G.1	IIb	197184	complete	Sierra Leone:Bo	Sierra Leone	Homo sapiens		Sandi,J.D., Parker,E., Harding,D.H., Kallom,T.P., Ope-ewe,O.O., Kamara,M.S., Sijuwola,A.E., Saibu,F., Specht,I., Fofanah,I.U., Eromon,P.E., Ozonoff,A., Soumare,H., Squire,J., Wilkason,C., Park,D., Levy,J., Baudi,I., Marrs,L., Cronan,P., Shin,C., Varilly,P., Nosamiefan,D., Paye,M., Lanng,E., Sesay,S.K., Amburg,C.V., Schifferli,M., Yang,K., Koroma,Z., Zhao,K., Jalloh,M.B., Fry,B., Wurie,I., Anderse…	29/04/2025	05/06/2025
OZ261633.2	Orthopoxvirus monkeypox	G.1	IIb	197183	complete	Sierra Leone:Kenema	Sierra Leone	Homo sapiens		Sandi,J.D., Parker,E., Harding,D.H., Kallom,T.P., Ope-ewe,O.O., Kamara,M.S., Sijuwola,A.E., Saibu,F., Specht,I., Fofanah,I.U., Eromon,P.E., Ozonoff,A., Soumare,H., Squire,J., Wilkason,C., Park,D., Levy,J., Baudi,I., Marrs,L., Cronan,P., Shin,C., Varilly,P., Nosamiefan,D., Paye,M., Lanng,E., Sesay,S.K., Amburg,C.V., Schifferli,M., Yang,K., Koroma,Z., Zhao,K., Jalloh,M.B., Fry,B., Wurie,I., Anderse…	30/04/2025	05/06/2025
OZ261634.2	Orthopoxvirus monkeypox	G.1	IIb	197170	complete	Sierra Leone:Kenema	Sierra Leone	Homo sapiens		Sandi,J.D., Parker,E., Harding,D.H., Kallom,T.P., Ope-ewe,O.O., Kamara,M.S., Sijuwola,A.E., Saibu,F., Specht,I., Fofanah,I.U., Eromon,P.E., Ozonoff,A., Soumare,H., Squire,J., Wilkason,C., Park,D., Levy,J., Baudi,I., Marrs,L., Cronan,P., Shin,C., Varilly,P., Nosamiefan,D., Paye,M., Lanng,E., Sesay,S.K., Amburg,C.V., Schifferli,M., Yang,K., Koroma,Z., Zhao,K., Jalloh,M.B., Fry,B., Wurie,I., Anderse…	20/05/2025	05/06/2025
OZ261635.2	Orthopoxvirus monkeypox	G.1	IIb	197179	complete	Sierra Leone:Bonthe	Sierra Leone	Homo sapiens		Sandi,J.D., Parker,E., Harding,D.H., Kallom,T.P., Ope-ewe,O.O., Kamara,M.S., Sijuwola,A.E., Saibu,F., Specht,I., Fofanah,I.U., Eromon,P.E., Ozonoff,A., Soumare,H., Squire,J., Wilkason,C., Park,D., Levy,J., Baudi,I., Marrs,L., Cronan,P., Shin,C., Varilly,P., Nosamiefan,D., Paye,M., Lanng,E., Sesay,S.K., Amburg,C.V., Schifferli,M., Yang,K., Koroma,Z., Zhao,K., Jalloh,M.B., Fry,B., Wurie,I., Anderse…	30/04/2025	05/06/2025
OZ261636.2	Orthopoxvirus monkeypox	G.1	IIb	197179	complete	Sierra Leone:Bonthe	Sierra Leone	Homo sapiens		Sandi,J.D., Parker,E., Harding,D.H., Kallom,T.P., Ope-ewe,O.O., Kamara,M.S., Sijuwola,A.E., Saibu,F., Specht,I., Fofanah,I.U., Eromon,P.E., Ozonoff,A., Soumare,H., Squire,J., Wilkason,C., Park,D., Levy,J., Baudi,I., Marrs,L., Cronan,P., Shin,C., Varilly,P., Nosamiefan,D., Paye,M., Lanng,E., Sesay,S.K., Amburg,C.V., Schifferli,M., Yang,K., Koroma,Z., Zhao,K., Jalloh,M.B., Fry,B., Wurie,I., Anderse…	01/05/2025	05/06/2025
OZ261637.2	Orthopoxvirus monkeypox		IIa	197110	complete	Sierra Leone:Freetown	Sierra Leone	Homo sapiens		Sandi,J.D., Parker,E., Harding,D.H., Kallom,T.P., Ope-ewe,O.O., Kamara,M.S., Sijuwola,A.E., Saibu,F., Specht,I., Fofanah,I.U., Eromon,P.E., Ozonoff,A., Soumare,H., Squire,J., Wilkason,C., Park,D., Levy,J., Baudi,I., Marrs,L., Cronan,P., Shin,C., Varilly,P., Nosamiefan,D., Paye,M., Lanng,E., Sesay,S.K., Amburg,C.V., Schifferli,M., Yang,K., Koroma,Z., Zhao,K., Jalloh,M.B., Fry,B., Wurie,I., Anderse…	14/01/2025	05/06/2025
OZ261638.2	Orthopoxvirus monkeypox	G.1	IIb	197170	complete	Sierra Leone:Bo	Sierra Leone	Homo sapiens		Sandi,J.D., Parker,E., Harding,D.H., Kallom,T.P., Ope-ewe,O.O., Kamara,M.S., Sijuwola,A.E., Saibu,F., Specht,I., Fofanah,I.U., Eromon,P.E., Ozonoff,A., Soumare,H., Squire,J., Wilkason,C., Park,D., Levy,J., Baudi,I., Marrs,L., Cronan,P., Shin,C., Varilly,P., Nosamiefan,D., Paye,M., Lanng,E., Sesay,S.K., Amburg,C.V., Schifferli,M., Yang,K., Koroma,Z., Zhao,K., Jalloh,M.B., Fry,B., Wurie,I., Anderse…	29/04/2025	05/06/2025
OZ261639.2	Orthopoxvirus monkeypox	G.1	IIb	197174	complete	Sierra Leone:Kailahun	Sierra Leone	Homo sapiens		Sandi,J.D., Parker,E., Harding,D.H., Kallom,T.P., Ope-ewe,O.O., Kamara,M.S., Sijuwola,A.E., Saibu,F., Specht,I., Fofanah,I.U., Eromon,P.E., Ozonoff,A., Soumare,H., Squire,J., Wilkason,C., Park,D., Levy,J., Baudi,I., Marrs,L., Cronan,P., Shin,C., Varilly,P., Nosamiefan,D., Paye,M., Lanng,E., Sesay,S.K., Amburg,C.V., Schifferli,M., Yang,K., Koroma,Z., Zhao,K., Jalloh,M.B., Fry,B., Wurie,I., Anderse…	05/05/2025	05/06/2025
OZ261640.2	Orthopoxvirus monkeypox	G.1	IIb	197179	complete	Sierra Leone:Bo	Sierra Leone	Homo sapiens		Sandi,J.D., Parker,E., Harding,D.H., Kallom,T.P., Ope-ewe,O.O., Kamara,M.S., Sijuwola,A.E., Saibu,F., Specht,I., Fofanah,I.U., Eromon,P.E., Ozonoff,A., Soumare,H., Squire,J., Wilkason,C., Park,D., Levy,J., Baudi,I., Marrs,L., Cronan,P., Shin,C., Varilly,P., Nosamiefan,D., Paye,M., Lanng,E., Sesay,S.K., Amburg,C.V., Schifferli,M., Yang,K., Koroma,Z., Zhao,K., Jalloh,M.B., Fry,B., Wurie,I., Anderse…	27/04/2025	05/06/2025
OZ261641.2	Orthopoxvirus monkeypox	G.1	IIb	197180	complete	Sierra Leone:Bo	Sierra Leone	Homo sapiens		Sandi,J.D., Parker,E., Harding,D.H., Kallom,T.P., Ope-ewe,O.O., Kamara,M.S., Sijuwola,A.E., Saibu,F., Specht,I., Fofanah,I.U., Eromon,P.E., Ozonoff,A., Soumare,H., Squire,J., Wilkason,C., Park,D., Levy,J., Baudi,I., Marrs,L., Cronan,P., Shin,C., Varilly,P., Nosamiefan,D., Paye,M., Lanng,E., Sesay,S.K., Amburg,C.V., Schifferli,M., Yang,K., Koroma,Z., Zhao,K., Jalloh,M.B., Fry,B., Wurie,I., Anderse…	29/04/2025	05/06/2025
OZ261642.2	Orthopoxvirus monkeypox	G.1	IIb	197186	complete	Sierra Leone:Kailahun	Sierra Leone	Homo sapiens		Sandi,J.D., Parker,E., Harding,D.H., Kallom,T.P., Ope-ewe,O.O., Kamara,M.S., Sijuwola,A.E., Saibu,F., Specht,I., Fofanah,I.U., Eromon,P.E., Ozonoff,A., Soumare,H., Squire,J., Wilkason,C., Park,D., Levy,J., Baudi,I., Marrs,L., Cronan,P., Shin,C., Varilly,P., Nosamiefan,D., Paye,M., Lanng,E., Sesay,S.K., Amburg,C.V., Schifferli,M., Yang,K., Koroma,Z., Zhao,K., Jalloh,M.B., Fry,B., Wurie,I., Anderse…	05/05/2025	05/06/2025
OZ261643.2	Orthopoxvirus monkeypox	G.1	IIb	197179	complete	Sierra Leone:Kailahun	Sierra Leone	Homo sapiens		Sandi,J.D., Parker,E., Harding,D.H., Kallom,T.P., Ope-ewe,O.O., Kamara,M.S., Sijuwola,A.E., Saibu,F., Specht,I., Fofanah,I.U., Eromon,P.E., Ozonoff,A., Soumare,H., Squire,J., Wilkason,C., Park,D., Levy,J., Baudi,I., Marrs,L., Cronan,P., Shin,C., Varilly,P., Nosamiefan,D., Paye,M., Lanng,E., Sesay,S.K., Amburg,C.V., Schifferli,M., Yang,K., Koroma,Z., Zhao,K., Jalloh,M.B., Fry,B., Wurie,I., Anderse…	23/04/2025	05/06/2025
OZ261644.2	Orthopoxvirus monkeypox	G.1	IIb	197179	complete	Sierra Leone:Kenema	Sierra Leone	Homo sapiens		Sandi,J.D., Parker,E., Harding,D.H., Kallom,T.P., Ope-ewe,O.O., Kamara,M.S., Sijuwola,A.E., Saibu,F., Specht,I., Fofanah,I.U., Eromon,P.E., Ozonoff,A., Soumare,H., Squire,J., Wilkason,C., Park,D., Levy,J., Baudi,I., Marrs,L., Cronan,P., Shin,C., Varilly,P., Nosamiefan,D., Paye,M., Lanng,E., Sesay,S.K., Amburg,C.V., Schifferli,M., Yang,K., Koroma,Z., Zhao,K., Jalloh,M.B., Fry,B., Wurie,I., Anderse…	01/05/2025	05/06/2025
OZ261645.2	Orthopoxvirus monkeypox	G.1	IIb	197182	complete	Sierra Leone:Kenema	Sierra Leone	Homo sapiens		Sandi,J.D., Parker,E., Harding,D.H., Kallom,T.P., Ope-ewe,O.O., Kamara,M.S., Sijuwola,A.E., Saibu,F., Specht,I., Fofanah,I.U., Eromon,P.E., Ozonoff,A., Soumare,H., Squire,J., Wilkason,C., Park,D., Levy,J., Baudi,I., Marrs,L., Cronan,P., Shin,C., Varilly,P., Nosamiefan,D., Paye,M., Lanng,E., Sesay,S.K., Amburg,C.V., Schifferli,M., Yang,K., Koroma,Z., Zhao,K., Jalloh,M.B., Fry,B., Wurie,I., Anderse…	28/04/2025	05/06/2025
OZ261646.2	Orthopoxvirus monkeypox	G.1	IIb	197182	complete	Sierra Leone:Kenema	Sierra Leone	Homo sapiens		Sandi,J.D., Parker,E., Harding,D.H., Kallom,T.P., Ope-ewe,O.O., Kamara,M.S., Sijuwola,A.E., Saibu,F., Specht,I., Fofanah,I.U., Eromon,P.E., Ozonoff,A., Soumare,H., Squire,J., Wilkason,C., Park,D., Levy,J., Baudi,I., Marrs,L., Cronan,P., Shin,C., Varilly,P., Nosamiefan,D., Paye,M., Lanng,E., Sesay,S.K., Amburg,C.V., Schifferli,M., Yang,K., Koroma,Z., Zhao,K., Jalloh,M.B., Fry,B., Wurie,I., Anderse…	27/04/2025	05/06/2025
OZ261647.2	Orthopoxvirus monkeypox	G.1	IIb	197178	complete	Sierra Leone:Freetown	Sierra Leone	Homo sapiens		Sandi,J.D., Parker,E., Harding,D.H., Kallom,T.P., Ope-ewe,O.O., Kamara,M.S., Sijuwola,A.E., Saibu,F., Specht,I., Fofanah,I.U., Eromon,P.E., Ozonoff,A., Soumare,H., Squire,J., Wilkason,C., Park,D., Levy,J., Baudi,I., Marrs,L., Cronan,P., Shin,C., Varilly,P., Nosamiefan,D., Paye,M., Lanng,E., Sesay,S.K., Amburg,C.V., Schifferli,M., Yang,K., Koroma,Z., Zhao,K., Jalloh,M.B., Fry,B., Wurie,I., Anderse…	10/01/2025	05/06/2025
OZ261648.2	Orthopoxvirus monkeypox	G.1	IIb	197182	complete	Sierra Leone:Bo	Sierra Leone	Homo sapiens		Sandi,J.D., Parker,E., Harding,D.H., Kallom,T.P., Ope-ewe,O.O., Kamara,M.S., Sijuwola,A.E., Saibu,F., Specht,I., Fofanah,I.U., Eromon,P.E., Ozonoff,A., Soumare,H., Squire,J., Wilkason,C., Park,D., Levy,J., Baudi,I., Marrs,L., Cronan,P., Shin,C., Varilly,P., Nosamiefan,D., Paye,M., Lanng,E., Sesay,S.K., Amburg,C.V., Schifferli,M., Yang,K., Koroma,Z., Zhao,K., Jalloh,M.B., Fry,B., Wurie,I., Anderse…	30/04/2025	05/06/2025
OZ261649.2	Orthopoxvirus monkeypox	G.1	IIb	197183	complete	Sierra Leone:Bo	Sierra Leone	Homo sapiens		Sandi,J.D., Parker,E., Harding,D.H., Kallom,T.P., Ope-ewe,O.O., Kamara,M.S., Sijuwola,A.E., Saibu,F., Specht,I., Fofanah,I.U., Eromon,P.E., Ozonoff,A., Soumare,H., Squire,J., Wilkason,C., Park,D., Levy,J., Baudi,I., Marrs,L., Cronan,P., Shin,C., Varilly,P., Nosamiefan,D., Paye,M., Lanng,E., Sesay,S.K., Amburg,C.V., Schifferli,M., Yang,K., Koroma,Z., Zhao,K., Jalloh,M.B., Fry,B., Wurie,I., Anderse…	30/04/2025	05/06/2025
OZ261650.2	Orthopoxvirus monkeypox	G.1	IIb	197175	complete	Sierra Leone:Kenema	Sierra Leone	Homo sapiens		Sandi,J.D., Parker,E., Harding,D.H., Kallom,T.P., Ope-ewe,O.O., Kamara,M.S., Sijuwola,A.E., Saibu,F., Specht,I., Fofanah,I.U., Eromon,P.E., Ozonoff,A., Soumare,H., Squire,J., Wilkason,C., Park,D., Levy,J., Baudi,I., Marrs,L., Cronan,P., Shin,C., Varilly,P., Nosamiefan,D., Paye,M., Lanng,E., Sesay,S.K., Amburg,C.V., Schifferli,M., Yang,K., Koroma,Z., Zhao,K., Jalloh,M.B., Fry,B., Wurie,I., Anderse…	28/04/2025	05/06/2025
OZ261651.2	Orthopoxvirus monkeypox	G.1	IIb	197179	complete	Sierra Leone:Kailahun	Sierra Leone	Homo sapiens		Sandi,J.D., Parker,E., Harding,D.H., Kallom,T.P., Ope-ewe,O.O., Kamara,M.S., Sijuwola,A.E., Saibu,F., Specht,I., Fofanah,I.U., Eromon,P.E., Ozonoff,A., Soumare,H., Squire,J., Wilkason,C., Park,D., Levy,J., Baudi,I., Marrs,L., Cronan,P., Shin,C., Varilly,P., Nosamiefan,D., Paye,M., Lanng,E., Sesay,S.K., Amburg,C.V., Schifferli,M., Yang,K., Koroma,Z., Zhao,K., Jalloh,M.B., Fry,B., Wurie,I., Anderse…	05/05/2025	05/06/2025
OZ261652.2	Orthopoxvirus monkeypox	G.1	IIb	197178	complete	Sierra Leone:Kenema	Sierra Leone	Homo sapiens		Sandi,J.D., Parker,E., Harding,D.H., Kallom,T.P., Ope-ewe,O.O., Kamara,M.S., Sijuwola,A.E., Saibu,F., Specht,I., Fofanah,I.U., Eromon,P.E., Ozonoff,A., Soumare,H., Squire,J., Wilkason,C., Park,D., Levy,J., Baudi,I., Marrs,L., Cronan,P., Shin,C., Varilly,P., Nosamiefan,D., Paye,M., Lanng,E., Sesay,S.K., Amburg,C.V., Schifferli,M., Yang,K., Koroma,Z., Zhao,K., Jalloh,M.B., Fry,B., Wurie,I., Anderse…	25/04/2025	05/06/2025
OZ261653.2	Orthopoxvirus monkeypox	G.1	IIb	197183	complete	Sierra Leone:Kenema	Sierra Leone	Homo sapiens		Sandi,J.D., Parker,E., Harding,D.H., Kallom,T.P., Ope-ewe,O.O., Kamara,M.S., Sijuwola,A.E., Saibu,F., Specht,I., Fofanah,I.U., Eromon,P.E., Ozonoff,A., Soumare,H., Squire,J., Wilkason,C., Park,D., Levy,J., Baudi,I., Marrs,L., Cronan,P., Shin,C., Varilly,P., Nosamiefan,D., Paye,M., Lanng,E., Sesay,S.K., Amburg,C.V., Schifferli,M., Yang,K., Koroma,Z., Zhao,K., Jalloh,M.B., Fry,B., Wurie,I., Anderse…	28/04/2025	05/06/2025
OZ261654.2	Orthopoxvirus monkeypox	G.1	IIb	197179	complete	Sierra Leone:Kenema	Sierra Leone	Homo sapiens		Sandi,J.D., Parker,E., Harding,D.H., Kallom,T.P., Ope-ewe,O.O., Kamara,M.S., Sijuwola,A.E., Saibu,F., Specht,I., Fofanah,I.U., Eromon,P.E., Ozonoff,A., Soumare,H., Squire,J., Wilkason,C., Park,D., Levy,J., Baudi,I., Marrs,L., Cronan,P., Shin,C., Varilly,P., Nosamiefan,D., Paye,M., Lanng,E., Sesay,S.K., Amburg,C.V., Schifferli,M., Yang,K., Koroma,Z., Zhao,K., Jalloh,M.B., Fry,B., Wurie,I., Anderse…	01/05/2025	05/06/2025
OZ261655.2	Orthopoxvirus monkeypox	G.1	IIb	197179	complete	Sierra Leone:Kenema	Sierra Leone	Homo sapiens		Sandi,J.D., Parker,E., Harding,D.H., Kallom,T.P., Ope-ewe,O.O., Kamara,M.S., Sijuwola,A.E., Saibu,F., Specht,I., Fofanah,I.U., Eromon,P.E., Ozonoff,A., Soumare,H., Squire,J., Wilkason,C., Park,D., Levy,J., Baudi,I., Marrs,L., Cronan,P., Shin,C., Varilly,P., Nosamiefan,D., Paye,M., Lanng,E., Sesay,S.K., Amburg,C.V., Schifferli,M., Yang,K., Koroma,Z., Zhao,K., Jalloh,M.B., Fry,B., Wurie,I., Anderse…	03/05/2025	05/06/2025
OZ261656.2	Orthopoxvirus monkeypox	G.1	IIb	197177	complete	Sierra Leone:Bo	Sierra Leone	Homo sapiens		Sandi,J.D., Parker,E., Harding,D.H., Kallom,T.P., Ope-ewe,O.O., Kamara,M.S., Sijuwola,A.E., Saibu,F., Specht,I., Fofanah,I.U., Eromon,P.E., Ozonoff,A., Soumare,H., Squire,J., Wilkason,C., Park,D., Levy,J., Baudi,I., Marrs,L., Cronan,P., Shin,C., Varilly,P., Nosamiefan,D., Paye,M., Lanng,E., Sesay,S.K., Amburg,C.V., Schifferli,M., Yang,K., Koroma,Z., Zhao,K., Jalloh,M.B., Fry,B., Wurie,I., Anderse…	30/04/2025	05/06/2025
OZ261899.1	Orthopoxvirus monkeypox	G.1	IIb	197189	complete	Sierra Leone:Western Area Urban; Freetown; Freetown	Sierra Leone	Homo sapiens		Campbell,A.K., Parker,E., Miller,C., Campbell,J., Folorunso,V., Daniel-Sesay,N., Williams,A.J., Mani,S., Lansana,R., Kargbo,A., Koninga,K., Adi,H., Ruhweza,S., James,A., Greene,J., Forster,M., Klena,J., Gigante,C., Park,D., Kebede,A., Tanui,C., Tessema,S., Kebede,Y., Koroma,A., Njai,A., Kanu,J., Boie,M., Happi,C., Wurie,I., Sabeti,P., Koroma,Z., Harding,D., Squire,J., Vandi,M.A., Sahr,F.	28/04/2025	03/06/2025
OZ261900.1	Orthopoxvirus monkeypox	G.1	IIb	197186	complete	Sierra Leone:Western Area Urban; Freetown; Freetown	Sierra Leone	Homo sapiens		Campbell,A.K., Parker,E., Miller,C., Campbell,J., Folorunso,V., Daniel-Sesay,N., Williams,A.J., Mani,S., Lansana,R., Kargbo,A., Koninga,K., Adi,H., Ruhweza,S., James,A., Greene,J., Forster,M., Klena,J., Gigante,C., Park,D., Kebede,A., Tanui,C., Tessema,S., Kebede,Y., Koroma,A., Njai,A., Kanu,J., Boie,M., Happi,C., Wurie,I., Sabeti,P., Koroma,Z., Harding,D., Squire,J., Vandi,M.A., Sahr,F.	06/03/2025	03/06/2025
OZ261902.1	Orthopoxvirus monkeypox	G.1	IIb	197178	complete	Sierra Leone:Western Area Urban; Freetown; Freetown	Sierra Leone	Homo sapiens		Campbell,A.K., Parker,E., Miller,C., Campbell,J., Folorunso,V., Daniel-Sesay,N., Williams,A.J., Mani,S., Lansana,R., Kargbo,A., Koninga,K., Adi,H., Ruhweza,S., James,A., Greene,J., Forster,M., Klena,J., Gigante,C., Park,D., Kebede,A., Tanui,C., Tessema,S., Kebede,Y., Koroma,A., Njai,A., Kanu,J., Boie,M., Happi,C., Wurie,I., Sabeti,P., Koroma,Z., Harding,D., Squire,J., Vandi,M.A., Sahr,F.	07/05/2025	03/06/2025
OZ261903.1	Orthopoxvirus monkeypox	G.1	IIb	197181	complete	Sierra Leone:Western Area Urban; Freetown; Freetown	Sierra Leone	Homo sapiens		Campbell,A.K., Parker,E., Miller,C., Campbell,J., Folorunso,V., Daniel-Sesay,N., Williams,A.J., Mani,S., Lansana,R., Kargbo,A., Koninga,K., Adi,H., Ruhweza,S., James,A., Greene,J., Forster,M., Klena,J., Gigante,C., Park,D., Kebede,A., Tanui,C., Tessema,S., Kebede,Y., Koroma,A., Njai,A., Kanu,J., Boie,M., Happi,C., Wurie,I., Sabeti,P., Koroma,Z., Harding,D., Squire,J., Vandi,M.A., Sahr,F.	07/05/2025	03/06/2025
OZ261904.1	Orthopoxvirus monkeypox	G.1	IIb	197189	complete	Sierra Leone:Western Area Urban; Freetown; Freetown	Sierra Leone	Homo sapiens		Campbell,A.K., Parker,E., Miller,C., Campbell,J., Folorunso,V., Daniel-Sesay,N., Williams,A.J., Mani,S., Lansana,R., Kargbo,A., Koninga,K., Adi,H., Ruhweza,S., James,A., Greene,J., Forster,M., Klena,J., Gigante,C., Park,D., Kebede,A., Tanui,C., Tessema,S., Kebede,Y., Koroma,A., Njai,A., Kanu,J., Boie,M., Happi,C., Wurie,I., Sabeti,P., Koroma,Z., Harding,D., Squire,J., Vandi,M.A., Sahr,F.	28/04/2025	03/06/2025
OZ261906.1	Orthopoxvirus monkeypox	G.1	IIb	197179	complete	Sierra Leone:Western Area Urban; Freetown; Freetown	Sierra Leone	Homo sapiens		Campbell,A.K., Parker,E., Miller,C., Campbell,J., Folorunso,V., Daniel-Sesay,N., Williams,A.J., Mani,S., Lansana,R., Kargbo,A., Koninga,K., Adi,H., Ruhweza,S., James,A., Greene,J., Forster,M., Klena,J., Gigante,C., Park,D., Kebede,A., Tanui,C., Tessema,S., Kebede,Y., Koroma,A., Njai,A., Kanu,J., Boie,M., Happi,C., Wurie,I., Sabeti,P., Koroma,Z., Harding,D., Squire,J., Vandi,M.A., Sahr,F.	07/05/2025	03/06/2025
OZ261909.1	Orthopoxvirus monkeypox	G.1	IIb	197174	complete	Sierra Leone:Western Area Urban; Freetown; Freetown	Sierra Leone			Campbell,A.K., Parker,E., Miller,C., Campbell,J., Folorunso,V., Daniel-Sesay,N., Williams,A.J., Mani,S., Lansana,R., Kargbo,A., Koninga,K., Adi,H., Ruhweza,S., James,A., Greene,J., Forster,M., Klena,J., Gigante,C., Park,D., Kebede,A., Tanui,C., Tessema,S., Kebede,Y., Koroma,A., Njai,A., Kanu,J., Boie,M., Happi,C., Wurie,I., Sabeti,P., Koroma,Z., Harding,D., Squire,J., Vandi,M.A., Sahr,F.	04/03/2025	03/06/2025
OZ261910.1	Orthopoxvirus monkeypox	G.1	IIb	197180	complete	Sierra Leone:Western Area Rural; Freetown	Sierra Leone	Homo sapiens		Campbell,A.K., Parker,E., Miller,C., Campbell,J., Folorunso,V., Daniel-Sesay,N., Williams,A.J., Mani,S., Lansana,R., Kargbo,A., Koninga,K., Adi,H., Ruhweza,S., James,A., Greene,J., Forster,M., Klena,J., Gigante,C., Park,D., Kebede,A., Tanui,C., Tessema,S., Kebede,Y., Koroma,A., Njai,A., Kanu,J., Boie,M., Happi,C., Wurie,I., Sabeti,P., Koroma,Z., Harding,D., Squire,J., Vandi,M.A., Sahr,F.	08/04/2025	03/06/2025
OZ261912.1	Orthopoxvirus monkeypox	G.1	IIb	197180	complete	Sierra Leone:Western Area Urban; Freetown; Freetown	Sierra Leone	Homo sapiens		Campbell,A.K., Parker,E., Miller,C., Campbell,J., Folorunso,V., Daniel-Sesay,N., Williams,A.J., Mani,S., Lansana,R., Kargbo,A., Koninga,K., Adi,H., Ruhweza,S., James,A., Greene,J., Forster,M., Klena,J., Gigante,C., Park,D., Kebede,A., Tanui,C., Tessema,S., Kebede,Y., Koroma,A., Njai,A., Kanu,J., Boie,M., Happi,C., Wurie,I., Sabeti,P., Koroma,Z., Harding,D., Squire,J., Vandi,M.A., Sahr,F.	07/05/2025	03/06/2025
OZ261913.1	Orthopoxvirus monkeypox	G.1	IIb	197184	complete	Sierra Leone:Western Area Urban; Freetown; Freetown	Sierra Leone			Campbell,A.K., Parker,E., Miller,C., Campbell,J., Folorunso,V., Daniel-Sesay,N., Williams,A.J., Mani,S., Lansana,R., Kargbo,A., Koninga,K., Adi,H., Ruhweza,S., James,A., Greene,J., Forster,M., Klena,J., Gigante,C., Park,D., Kebede,A., Tanui,C., Tessema,S., Kebede,Y., Koroma,A., Njai,A., Kanu,J., Boie,M., Happi,C., Wurie,I., Sabeti,P., Koroma,Z., Harding,D., Squire,J., Vandi,M.A., Sahr,F.	07/05/2025	03/06/2025
OZ261914.1	Orthopoxvirus monkeypox	G.1	IIb	197180	complete	Sierra Leone:Western Area Urban; Freetown; Freetown	Sierra Leone	Homo sapiens		Campbell,A.K., Parker,E., Miller,C., Campbell,J., Folorunso,V., Daniel-Sesay,N., Williams,A.J., Mani,S., Lansana,R., Kargbo,A., Koninga,K., Adi,H., Ruhweza,S., James,A., Greene,J., Forster,M., Klena,J., Gigante,C., Park,D., Kebede,A., Tanui,C., Tessema,S., Kebede,Y., Koroma,A., Njai,A., Kanu,J., Boie,M., Happi,C., Wurie,I., Sabeti,P., Koroma,Z., Harding,D., Squire,J., Vandi,M.A., Sahr,F.	07/05/2025	03/06/2025
OZ261915.1	Orthopoxvirus monkeypox	G.1	IIb	197177	complete	Sierra Leone:Western Area Urban; Freetown; Freetown	Sierra Leone	Homo sapiens		Campbell,A.K., Parker,E., Miller,C., Campbell,J., Folorunso,V., Daniel-Sesay,N., Williams,A.J., Mani,S., Lansana,R., Kargbo,A., Koninga,K., Adi,H., Ruhweza,S., James,A., Greene,J., Forster,M., Klena,J., Gigante,C., Park,D., Kebede,A., Tanui,C., Tessema,S., Kebede,Y., Koroma,A., Njai,A., Kanu,J., Boie,M., Happi,C., Wurie,I., Sabeti,P., Koroma,Z., Harding,D., Squire,J., Vandi,M.A., Sahr,F.	28/04/2025	03/06/2025
OZ261916.1	Orthopoxvirus monkeypox	G.1	IIb	197174	complete	Sierra Leone:Western Area Urban; Freetown; Freetown	Sierra Leone	Homo sapiens		Campbell,A.K., Parker,E., Miller,C., Campbell,J., Folorunso,V., Daniel-Sesay,N., Williams,A.J., Mani,S., Lansana,R., Kargbo,A., Koninga,K., Adi,H., Ruhweza,S., James,A., Greene,J., Forster,M., Klena,J., Gigante,C., Park,D., Kebede,A., Tanui,C., Tessema,S., Kebede,Y., Koroma,A., Njai,A., Kanu,J., Boie,M., Happi,C., Wurie,I., Sabeti,P., Koroma,Z., Harding,D., Squire,J., Vandi,M.A., Sahr,F.	07/05/2025	03/06/2025
OZ261917.1	Orthopoxvirus monkeypox	G.1	IIb	197189	complete	Sierra Leone:Kono District; Kono; Freetown	Sierra Leone			Campbell,A.K., Parker,E., Miller,C., Campbell,J., Folorunso,V., Daniel-Sesay,N., Williams,A.J., Mani,S., Lansana,R., Kargbo,A., Koninga,K., Adi,H., Ruhweza,S., James,A., Greene,J., Forster,M., Klena,J., Gigante,C., Park,D., Kebede,A., Tanui,C., Tessema,S., Kebede,Y., Koroma,A., Njai,A., Kanu,J., Boie,M., Happi,C., Wurie,I., Sabeti,P., Koroma,Z., Harding,D., Squire,J., Vandi,M.A., Sahr,F.	28/04/2025	03/06/2025
OZ261918.1	Orthopoxvirus monkeypox	G.1	IIb	197183	complete	Sierra Leone:Western Area Urban; Freetown; Freetown	Sierra Leone	Homo sapiens		Campbell,A.K., Parker,E., Miller,C., Campbell,J., Folorunso,V., Daniel-Sesay,N., Williams,A.J., Mani,S., Lansana,R., Kargbo,A., Koninga,K., Adi,H., Ruhweza,S., James,A., Greene,J., Forster,M., Klena,J., Gigante,C., Park,D., Kebede,A., Tanui,C., Tessema,S., Kebede,Y., Koroma,A., Njai,A., Kanu,J., Boie,M., Happi,C., Wurie,I., Sabeti,P., Koroma,Z., Harding,D., Squire,J., Vandi,M.A., Sahr,F.	12/03/2025	03/06/2025
OZ261919.1	Orthopoxvirus monkeypox	G.1	IIb	197180	complete	Sierra Leone:Northern Province; Port Loko; Freetown	Sierra Leone	Homo sapiens		Campbell,A.K., Parker,E., Miller,C., Campbell,J., Folorunso,V., Daniel-Sesay,N., Williams,A.J., Mani,S., Lansana,R., Kargbo,A., Koninga,K., Adi,H., Ruhweza,S., James,A., Greene,J., Forster,M., Klena,J., Gigante,C., Park,D., Kebede,A., Tanui,C., Tessema,S., Kebede,Y., Koroma,A., Njai,A., Kanu,J., Boie,M., Happi,C., Wurie,I., Sabeti,P., Koroma,Z., Harding,D., Squire,J., Vandi,M.A., Sahr,F.	28/04/2025	03/06/2025
OZ261920.1	Orthopoxvirus monkeypox	G.1	IIb	197182	complete	Sierra Leone:Western Area Urban; Freetown; Freetown	Sierra Leone	Homo sapiens		Campbell,A.K., Parker,E., Miller,C., Campbell,J., Folorunso,V., Daniel-Sesay,N., Williams,A.J., Mani,S., Lansana,R., Kargbo,A., Koninga,K., Adi,H., Ruhweza,S., James,A., Greene,J., Forster,M., Klena,J., Gigante,C., Park,D., Kebede,A., Tanui,C., Tessema,S., Kebede,Y., Koroma,A., Njai,A., Kanu,J., Boie,M., Happi,C., Wurie,I., Sabeti,P., Koroma,Z., Harding,D., Squire,J., Vandi,M.A., Sahr,F.	28/04/2025	03/06/2025
OZ261921.1	Orthopoxvirus monkeypox	G.1	IIb	197180	complete	Sierra Leone:Western Area Urban; Freetown; Freetown	Sierra Leone	Homo sapiens		Campbell,A.K., Parker,E., Miller,C., Campbell,J., Folorunso,V., Daniel-Sesay,N., Williams,A.J., Mani,S., Lansana,R., Kargbo,A., Koninga,K., Adi,H., Ruhweza,S., James,A., Greene,J., Forster,M., Klena,J., Gigante,C., Park,D., Kebede,A., Tanui,C., Tessema,S., Kebede,Y., Koroma,A., Njai,A., Kanu,J., Boie,M., Happi,C., Wurie,I., Sabeti,P., Koroma,Z., Harding,D., Squire,J., Vandi,M.A., Sahr,F.	04/03/2025	03/06/2025
OZ261927.1	Orthopoxvirus monkeypox	G.1	IIb	197180	complete	Sierra Leone:Western Area Urban; Freetown; Freetown	Sierra Leone	Homo sapiens		Campbell,A.K., Parker,E., Miller,C., Campbell,J., Folorunso,V., Daniel-Sesay,N., Williams,A.J., Mani,S., Lansana,R., Kargbo,A., Koninga,K., Adi,H., Ruhweza,S., James,A., Greene,J., Forster,M., Klena,J., Gigante,C., Park,D., Kebede,A., Tanui,C., Tessema,S., Kebede,Y., Koroma,A., Njai,A., Kanu,J., Boie,M., Happi,C., Wurie,I., Sabeti,P., Koroma,Z., Harding,D., Squire,J., Vandi,M.A., Sahr,F.	28/04/2025	03/06/2025
OZ261930.1	Orthopoxvirus monkeypox	G.1	IIb	197182	complete	Sierra Leone:Western Area Urban; Freetown; Freetown	Sierra Leone	Homo sapiens		Campbell,A.K., Parker,E., Miller,C., Campbell,J., Folorunso,V., Daniel-Sesay,N., Williams,A.J., Mani,S., Lansana,R., Kargbo,A., Koninga,K., Adi,H., Ruhweza,S., James,A., Greene,J., Forster,M., Klena,J., Gigante,C., Park,D., Kebede,A., Tanui,C., Tessema,S., Kebede,Y., Koroma,A., Njai,A., Kanu,J., Boie,M., Happi,C., Wurie,I., Sabeti,P., Koroma,Z., Harding,D., Squire,J., Vandi,M.A., Sahr,F.	28/04/2025	03/06/2025
OZ261931.1	Orthopoxvirus monkeypox	G.1	IIb	197180	complete	Sierra Leone:Western Area Urban; Freetown; Freetown	Sierra Leone	Homo sapiens		Campbell,A.K., Parker,E., Miller,C., Campbell,J., Folorunso,V., Daniel-Sesay,N., Williams,A.J., Mani,S., Lansana,R., Kargbo,A., Koninga,K., Adi,H., Ruhweza,S., James,A., Greene,J., Forster,M., Klena,J., Gigante,C., Park,D., Kebede,A., Tanui,C., Tessema,S., Kebede,Y., Koroma,A., Njai,A., Kanu,J., Boie,M., Happi,C., Wurie,I., Sabeti,P., Koroma,Z., Harding,D., Squire,J., Vandi,M.A., Sahr,F.	07/05/2025	03/06/2025
OZ261932.1	Orthopoxvirus monkeypox	G.1	IIb	197183	complete	Sierra Leone:Western Area Urban; Freetown; Freetown	Sierra Leone	Homo sapiens		Campbell,A.K., Parker,E., Miller,C., Campbell,J., Folorunso,V., Daniel-Sesay,N., Williams,A.J., Mani,S., Lansana,R., Kargbo,A., Koninga,K., Adi,H., Ruhweza,S., James,A., Greene,J., Forster,M., Klena,J., Gigante,C., Park,D., Kebede,A., Tanui,C., Tessema,S., Kebede,Y., Koroma,A., Njai,A., Kanu,J., Boie,M., Happi,C., Wurie,I., Sabeti,P., Koroma,Z., Harding,D., Squire,J., Vandi,M.A., Sahr,F.	07/05/2025	03/06/2025
OZ261934.1	Orthopoxvirus monkeypox	G.1	IIb	197189	complete	Sierra Leone:Western Area Urban; Freetown; Freetown	Sierra Leone	Homo sapiens		Campbell,A.K., Parker,E., Miller,C., Campbell,J., Folorunso,V., Daniel-Sesay,N., Williams,A.J., Mani,S., Lansana,R., Kargbo,A., Koninga,K., Adi,H., Ruhweza,S., James,A., Greene,J., Forster,M., Klena,J., Gigante,C., Park,D., Kebede,A., Tanui,C., Tessema,S., Kebede,Y., Koroma,A., Njai,A., Kanu,J., Boie,M., Happi,C., Wurie,I., Sabeti,P., Koroma,Z., Harding,D., Squire,J., Vandi,M.A., Sahr,F.	07/05/2025	03/06/2025
OZ261937.1	Orthopoxvirus monkeypox	G.1	IIb	197189	complete	Sierra Leone:Western Area Urban; Freetown; Freetown	Sierra Leone	Homo sapiens		Campbell,A.K., Parker,E., Miller,C., Campbell,J., Folorunso,V., Daniel-Sesay,N., Williams,A.J., Mani,S., Lansana,R., Kargbo,A., Koninga,K., Adi,H., Ruhweza,S., James,A., Greene,J., Forster,M., Klena,J., Gigante,C., Park,D., Kebede,A., Tanui,C., Tessema,S., Kebede,Y., Koroma,A., Njai,A., Kanu,J., Boie,M., Happi,C., Wurie,I., Sabeti,P., Koroma,Z., Harding,D., Squire,J., Vandi,M.A., Sahr,F.	28/04/2025	03/06/2025
OZ261940.1	Orthopoxvirus monkeypox	G.1	IIb	197189	complete	Sierra Leone:Western Area Urban; Freetown; Freetown	Sierra Leone	Homo sapiens		Campbell,A.K., Parker,E., Miller,C., Campbell,J., Folorunso,V., Daniel-Sesay,N., Williams,A.J., Mani,S., Lansana,R., Kargbo,A., Koninga,K., Adi,H., Ruhweza,S., James,A., Greene,J., Forster,M., Klena,J., Gigante,C., Park,D., Kebede,A., Tanui,C., Tessema,S., Kebede,Y., Koroma,A., Njai,A., Kanu,J., Boie,M., Happi,C., Wurie,I., Sabeti,P., Koroma,Z., Harding,D., Squire,J., Vandi,M.A., Sahr,F.	28/04/2025	03/06/2025
OZ261941.1	Orthopoxvirus monkeypox	G.1	IIb	197189	complete	Sierra Leone:Western Area Urban; Freetown; Freetown	Sierra Leone	Homo sapiens		Campbell,A.K., Parker,E., Miller,C., Campbell,J., Folorunso,V., Daniel-Sesay,N., Williams,A.J., Mani,S., Lansana,R., Kargbo,A., Koninga,K., Adi,H., Ruhweza,S., James,A., Greene,J., Forster,M., Klena,J., Gigante,C., Park,D., Kebede,A., Tanui,C., Tessema,S., Kebede,Y., Koroma,A., Njai,A., Kanu,J., Boie,M., Happi,C., Wurie,I., Sabeti,P., Koroma,Z., Harding,D., Squire,J., Vandi,M.A., Sahr,F.	28/04/2025	03/06/2025
OZ261943.1	Orthopoxvirus monkeypox	G.1	IIb	197180	complete	Sierra Leone:Western Area Urban; Freetown; Freetown	Sierra Leone	Homo sapiens		Campbell,A.K., Parker,E., Miller,C., Campbell,J., Folorunso,V., Daniel-Sesay,N., Williams,A.J., Mani,S., Lansana,R., Kargbo,A., Koninga,K., Adi,H., Ruhweza,S., James,A., Greene,J., Forster,M., Klena,J., Gigante,C., Park,D., Kebede,A., Tanui,C., Tessema,S., Kebede,Y., Koroma,A., Njai,A., Kanu,J., Boie,M., Happi,C., Wurie,I., Sabeti,P., Koroma,Z., Harding,D., Squire,J., Vandi,M.A., Sahr,F.	07/05/2025	03/06/2025
OZ261946.1	Orthopoxvirus monkeypox	G.1	IIb	197189	complete	Sierra Leone:Western Area Urban; Freetown; Freetown	Sierra Leone	Homo sapiens		Campbell,A.K., Parker,E., Miller,C., Campbell,J., Folorunso,V., Daniel-Sesay,N., Williams,A.J., Mani,S., Lansana,R., Kargbo,A., Koninga,K., Adi,H., Ruhweza,S., James,A., Greene,J., Forster,M., Klena,J., Gigante,C., Park,D., Kebede,A., Tanui,C., Tessema,S., Kebede,Y., Koroma,A., Njai,A., Kanu,J., Boie,M., Happi,C., Wurie,I., Sabeti,P., Koroma,Z., Harding,D., Squire,J., Vandi,M.A., Sahr,F.	07/05/2025	03/06/2025
OZ261947.1	Orthopoxvirus monkeypox	G.1	IIb	197191	complete	Sierra Leone:Western Area Urban; Freetown; Freetown	Sierra Leone	Homo sapiens		Campbell,A.K., Parker,E., Miller,C., Campbell,J., Folorunso,V., Daniel-Sesay,N., Williams,A.J., Mani,S., Lansana,R., Kargbo,A., Koninga,K., Adi,H., Ruhweza,S., James,A., Greene,J., Forster,M., Klena,J., Gigante,C., Park,D., Kebede,A., Tanui,C., Tessema,S., Kebede,Y., Koroma,A., Njai,A., Kanu,J., Boie,M., Happi,C., Wurie,I., Sabeti,P., Koroma,Z., Harding,D., Squire,J., Vandi,M.A., Sahr,F.	28/04/2025	03/06/2025
OZ261949.1	Orthopoxvirus monkeypox	G.1	IIb	197189	complete	Sierra Leone:Western Area Urban; Freetown; Freetown	Sierra Leone	Homo sapiens		Campbell,A.K., Parker,E., Miller,C., Campbell,J., Folorunso,V., Daniel-Sesay,N., Williams,A.J., Mani,S., Lansana,R., Kargbo,A., Koninga,K., Adi,H., Ruhweza,S., James,A., Greene,J., Forster,M., Klena,J., Gigante,C., Park,D., Kebede,A., Tanui,C., Tessema,S., Kebede,Y., Koroma,A., Njai,A., Kanu,J., Boie,M., Happi,C., Wurie,I., Sabeti,P., Koroma,Z., Harding,D., Squire,J., Vandi,M.A., Sahr,F.	28/04/2025	03/06/2025
OZ261950.1	Orthopoxvirus monkeypox	G.1	IIb	197189	complete	Sierra Leone:Western Area Urban; Freetown; Freetown	Sierra Leone	Homo sapiens		Campbell,A.K., Parker,E., Miller,C., Campbell,J., Folorunso,V., Daniel-Sesay,N., Williams,A.J., Mani,S., Lansana,R., Kargbo,A., Koninga,K., Adi,H., Ruhweza,S., James,A., Greene,J., Forster,M., Klena,J., Gigante,C., Park,D., Kebede,A., Tanui,C., Tessema,S., Kebede,Y., Koroma,A., Njai,A., Kanu,J., Boie,M., Happi,C., Wurie,I., Sabeti,P., Koroma,Z., Harding,D., Squire,J., Vandi,M.A., Sahr,F.	28/04/2025	03/06/2025
OZ261951.1	Orthopoxvirus monkeypox	G.1	IIb	197180	complete	Sierra Leone:Western Area Urban; Freetown; Freetown	Sierra Leone	Homo sapiens		Campbell,A.K., Parker,E., Miller,C., Campbell,J., Folorunso,V., Daniel-Sesay,N., Williams,A.J., Mani,S., Lansana,R., Kargbo,A., Koninga,K., Adi,H., Ruhweza,S., James,A., Greene,J., Forster,M., Klena,J., Gigante,C., Park,D., Kebede,A., Tanui,C., Tessema,S., Kebede,Y., Koroma,A., Njai,A., Kanu,J., Boie,M., Happi,C., Wurie,I., Sabeti,P., Koroma,Z., Harding,D., Squire,J., Vandi,M.A., Sahr,F.	28/04/2025	03/06/2025
OZ261952.1	Orthopoxvirus monkeypox	G.1	IIb	197188	complete	Sierra Leone:Western Area Urban; Freetown; Freetown	Sierra Leone	Homo sapiens		Campbell,A.K., Parker,E., Miller,C., Campbell,J., Folorunso,V., Daniel-Sesay,N., Williams,A.J., Mani,S., Lansana,R., Kargbo,A., Koninga,K., Adi,H., Ruhweza,S., James,A., Greene,J., Forster,M., Klena,J., Gigante,C., Park,D., Kebede,A., Tanui,C., Tessema,S., Kebede,Y., Koroma,A., Njai,A., Kanu,J., Boie,M., Happi,C., Wurie,I., Sabeti,P., Koroma,Z., Harding,D., Squire,J., Vandi,M.A., Sahr,F.	28/04/2025	03/06/2025
OZ261953.1	Orthopoxvirus monkeypox	G.1	IIb	197182	complete	Sierra Leone:Western Area Urban; Freetown; Freetown	Sierra Leone	Homo sapiens		Campbell,A.K., Parker,E., Miller,C., Campbell,J., Folorunso,V., Daniel-Sesay,N., Williams,A.J., Mani,S., Lansana,R., Kargbo,A., Koninga,K., Adi,H., Ruhweza,S., James,A., Greene,J., Forster,M., Klena,J., Gigante,C., Park,D., Kebede,A., Tanui,C., Tessema,S., Kebede,Y., Koroma,A., Njai,A., Kanu,J., Boie,M., Happi,C., Wurie,I., Sabeti,P., Koroma,Z., Harding,D., Squire,J., Vandi,M.A., Sahr,F.	28/04/2025	03/06/2025
OZ261958.1	Orthopoxvirus monkeypox	G.1	IIb	197180	complete	Sierra Leone:Western Area Urban; Freetown; Freetown	Sierra Leone	Homo sapiens		Campbell,A.K., Parker,E., Miller,C., Campbell,J., Folorunso,V., Daniel-Sesay,N., Williams,A.J., Mani,S., Lansana,R., Kargbo,A., Koninga,K., Adi,H., Ruhweza,S., James,A., Greene,J., Forster,M., Klena,J., Gigante,C., Park,D., Kebede,A., Tanui,C., Tessema,S., Kebede,Y., Koroma,A., Njai,A., Kanu,J., Boie,M., Happi,C., Wurie,I., Sabeti,P., Koroma,Z., Harding,D., Squire,J., Vandi,M.A., Sahr,F.	07/05/2025	03/06/2025
OZ261959.1	Orthopoxvirus monkeypox	G.1	IIb	197189	complete	Sierra Leone:Western Area Rural; Jui; Freetown	Sierra Leone	Homo sapiens		Campbell,A.K., Parker,E., Miller,C., Campbell,J., Folorunso,V., Daniel-Sesay,N., Williams,A.J., Mani,S., Lansana,R., Kargbo,A., Koninga,K., Adi,H., Ruhweza,S., James,A., Greene,J., Forster,M., Klena,J., Gigante,C., Park,D., Kebede,A., Tanui,C., Tessema,S., Kebede,Y., Koroma,A., Njai,A., Kanu,J., Boie,M., Happi,C., Wurie,I., Sabeti,P., Koroma,Z., Harding,D., Squire,J., Vandi,M.A., Sahr,F.	28/04/2025	03/06/2025
OZ261964.1	Orthopoxvirus monkeypox	G.1	IIb	197189	complete	Sierra Leone:Western Area Urban; Freetown; Freetown	Sierra Leone	Homo sapiens		Campbell,A.K., Parker,E., Miller,C., Campbell,J., Folorunso,V., Daniel-Sesay,N., Williams,A.J., Mani,S., Lansana,R., Kargbo,A., Koninga,K., Adi,H., Ruhweza,S., James,A., Greene,J., Forster,M., Klena,J., Gigante,C., Park,D., Kebede,A., Tanui,C., Tessema,S., Kebede,Y., Koroma,A., Njai,A., Kanu,J., Boie,M., Happi,C., Wurie,I., Sabeti,P., Koroma,Z., Harding,D., Squire,J., Vandi,M.A., Sahr,F.	28/04/2025	03/06/2025
OZ261965.1	Orthopoxvirus monkeypox	G.1	IIb	197189	complete	Sierra Leone:Western Area Urban; Freetown; Freetown	Sierra Leone	Homo sapiens		Campbell,A.K., Parker,E., Miller,C., Campbell,J., Folorunso,V., Daniel-Sesay,N., Williams,A.J., Mani,S., Lansana,R., Kargbo,A., Koninga,K., Adi,H., Ruhweza,S., James,A., Greene,J., Forster,M., Klena,J., Gigante,C., Park,D., Kebede,A., Tanui,C., Tessema,S., Kebede,Y., Koroma,A., Njai,A., Kanu,J., Boie,M., Happi,C., Wurie,I., Sabeti,P., Koroma,Z., Harding,D., Squire,J., Vandi,M.A., Sahr,F.	28/04/2025	03/06/2025
OZ261966.1	Orthopoxvirus monkeypox	G.1	IIb	197180	complete	Sierra Leone:Western Area Urban; Freetown; Freetown	Sierra Leone	Homo sapiens		Campbell,A.K., Parker,E., Miller,C., Campbell,J., Folorunso,V., Daniel-Sesay,N., Williams,A.J., Mani,S., Lansana,R., Kargbo,A., Koninga,K., Adi,H., Ruhweza,S., James,A., Greene,J., Forster,M., Klena,J., Gigante,C., Park,D., Kebede,A., Tanui,C., Tessema,S., Kebede,Y., Koroma,A., Njai,A., Kanu,J., Boie,M., Happi,C., Wurie,I., Sabeti,P., Koroma,Z., Harding,D., Squire,J., Vandi,M.A., Sahr,F.	08/04/2025	03/06/2025
OZ261967.1	Orthopoxvirus monkeypox	G.1	IIb	197180	complete	Sierra Leone:Western Area Urban; Freetown; Freetown	Sierra Leone	Homo sapiens		Campbell,A.K., Parker,E., Miller,C., Campbell,J., Folorunso,V., Daniel-Sesay,N., Williams,A.J., Mani,S., Lansana,R., Kargbo,A., Koninga,K., Adi,H., Ruhweza,S., James,A., Greene,J., Forster,M., Klena,J., Gigante,C., Park,D., Kebede,A., Tanui,C., Tessema,S., Kebede,Y., Koroma,A., Njai,A., Kanu,J., Boie,M., Happi,C., Wurie,I., Sabeti,P., Koroma,Z., Harding,D., Squire,J., Vandi,M.A., Sahr,F.	12/03/2025	03/06/2025
OZ261969.1	Orthopoxvirus monkeypox	G.1	IIb	197193	complete	Sierra Leone:Western Area Urban; Freetown; Freetown	Sierra Leone	Homo sapiens		Campbell,A.K., Parker,E., Miller,C., Campbell,J., Folorunso,V., Daniel-Sesay,N., Williams,A.J., Mani,S., Lansana,R., Kargbo,A., Koninga,K., Adi,H., Ruhweza,S., James,A., Greene,J., Forster,M., Klena,J., Gigante,C., Park,D., Kebede,A., Tanui,C., Tessema,S., Kebede,Y., Koroma,A., Njai,A., Kanu,J., Boie,M., Happi,C., Wurie,I., Sabeti,P., Koroma,Z., Harding,D., Squire,J., Vandi,M.A., Sahr,F.	07/05/2025	03/06/2025
PV697337.1	Orthopoxvirus monkeypox	F.4.1	IIb	197184	complete	USA: Washington	USA	Homo sapiens		Roychoudhury,P., Xie,X., Ellis,S., Greninger,A.	22/04/2025	28/05/2025
PV697338.1	Orthopoxvirus monkeypox	C.1.2	IIb	197171	complete	USA: Washington	USA	Homo sapiens		Roychoudhury,P., Xie,X., Ellis,S., Greninger,A.	28/04/2025	28/05/2025
PV683566.2	Orthopoxvirus monkeypox	G.1	IIb	197869	complete	Sierra Leone	Sierra Leone			Liu,X., Yu,S., Lyu,Y., Dai,S., Sun,S., Zhang,J., Wang,H., Sahr,F., Harding,D., Squire,J., Alex Vandi,M., Fofana,A.	10/01/2025	23/05/2025
PV683567.1	Orthopoxvirus monkeypox	G.1	IIb	197726	complete	Sierra Leone	Sierra Leone	Homo sapiens		Liu,X., Yu,S., Lyu,Y., Dai,S., Sun,S., Zhang,J., Wang,H., Sahr,F., Harding,D., Squire,J., Alex Vandi,M., Fofana,A.	11/01/2025	23/05/2025
PV592658.1	Orthopoxvirus monkeypox	F.1	IIb	197156	complete	USA: Washington	USA	Homo sapiens		Roychoudhury,P., Xie,X., Ellis,S., Greninger,A.	18/02/2025	02/05/2025
PV592659.1	Orthopoxvirus monkeypox	F.1	IIb	197154	complete	USA: Washington	USA	Homo sapiens		Roychoudhury,P., Xie,X., Ellis,S., Greninger,A.	17/01/2025	02/05/2025
PV584374.1	Orthopoxvirus monkeypox	A.2.2	IIb	196149	partial	USA: IL, Chicago	USA	Homo sapiens		Green,S., Kunstman,K., Barbian,H., Araujo Perez,F., Kittner,A., Bobrovska,S., Newcomer,E.	14/01/2025	30/04/2025
PV584375.1	Orthopoxvirus monkeypox	A.2.2	IIb	196220	partial	USA: IL, Chicago	USA	Homo sapiens		Green,S., Kunstman,K., Barbian,H., Araujo Perez,F., Kittner,A., Bobrovska,S., Newcomer,E.	15/02/2025	30/04/2025
PV539221.1	Orthopoxvirus monkeypox	F.4.1	IIb	197173	partial	USA	USA	Homo sapiens		Fox,E.B., Garrigues,J.M., Green,N.M.	24/03/2025	18/04/2025
PV448277.1	Orthopoxvirus monkeypox		Ib	195403	complete	USA: NY	USA	Homo sapiens		Gigante,C., Iyer,L., Brochu,H., Gonzalez,C., Hughes,C., Bowen,H., Song,K., Zhang,Q., Deng,J., Takakuwa,J., Wilkins,K., Davidson,W., Boles,D., Burns,A., Dale,S., Harris,N., Norvell,B., Peavy,L., Munroe,J., Pillai,S., Perry,M., Hutson,C.	2025-02	04/04/2025
PV294984.1	Orthopoxvirus monkeypox		Ib	195360	complete	USA: NH	USA	Homo sapiens		Gigante,C., Lovell,R., Tuttle,A., Bowen,H., Deng,J., Alexander,J., Takakuwa,J., Zecca,I., Wilkins,K., Davidson,W., Pillai,S., Hutson,C.	2025-02	18/03/2025
PV031938.1	Orthopoxvirus monkeypox	F.6	IIb	197153	complete	USA: Washington	USA	Homo sapiens		Roychoudhury,P., Xie,X., Sereewit,J., Ellis,S., Greninger,A.	02/01/2025	29/01/2025
PQ963869.1	Orthopoxvirus monkeypox		Ib	195645	complete	Thailand	Thailand	Homo sapiens	skin	Nitiyanontakij,R., Reawrang,S., Kaewsawang,P., Suwanwattana,P., Prasithsirikul,W., Sunchatawirul,K.	06/01/2025	27/01/2025
PV002568.1	Orthopoxvirus monkeypox		Ib	195536	complete	USA: GA	USA	Homo sapiens		Gigante,C., Feldpausch,A., Minhaj,F., Deng,J., Takakuwa,J., Zecca,I., Wilkins,K., Davidson,W., Team,C.T.D., Oamd,C., Pillai,S., Hutson,C.	2025-01	23/01/2025
PP631920.1	Orthopoxvirus monkeypox	C.1	IIb	195592	partial	USA: MA	USA	Homo sapiens		Doucette,M., Fortes,E., Bhattacharyya,S., Epie,N.	2024	17/04/2024
