# Supplementary material for: Genomic Characterization of the Index Case of Human Monkeypox Virus Infection in Mali, 2025
Source: Viruses. 2026 Feb 28;18(3):294. doi: 10.3390/v18030294 (PMC13030366; doi:10.3390/v18030294)
Supplement: Supplementary file 1 [file viruses-18-00294-s001.zip › supplementary_files_hMPXV_index_Mali_2025/S1_Mali-Mpox-index-case.json]

{
  "version": "v2",
  "meta": {
    "title": "Mali Mpox index case transmission dynamics",
    "updated": "2025-12-04",
    "maintainers": [
      {
        "name": "Noumou Yakhouba KEITA",
        "url": "mailto:noumouyak@gmail.com"
      }
    ],
    "genome_annotations": {
      "nuc": {
        "end": 197209,
        "start": 1,
        "strand": "+",
        "type": "source",
        "seqid": "NC_063383.gb"
      },
      "NBT03_gp001": {
        "end": 1575,
        "seqid": "NC_063383.gb",
        "start": 835,
        "strand": "-",
        "type": "CDS"
      },
      "NBT03_gp002": {
        "end": 2751,
        "seqid": "NC_063383.gb",
        "start": 1702,
        "strand": "-",
        "type": "CDS"
      },
      "NBT03_gp003": {
        "end": 4607,
        "seqid": "NC_063383.gb",
        "start": 2841,
        "strand": "-",
        "type": "CDS"
      },
      "NBT03_gp004": {
        "end": 6156,
        "seqid": "NC_063383.gb",
        "start": 4843,
        "strand": "-",
        "type": "CDS"
      },
      "NBT03_gp005": {
        "end": 8008,
        "seqid": "NC_063383.gb",
        "start": 7580,
        "strand": "+",
        "type": "CDS"
      },
      "NBT03_gp006": {
        "end": 10315,
        "seqid": "NC_063383.gb",
        "start": 9587,
        "strand": "+",
        "type": "CDS"
      },
      "NBT03_gp007": {
        "end": 10858,
        "seqid": "NC_063383.gb",
        "start": 10478,
        "strand": "-",
        "type": "CDS"
      },
      "NBT03_gp008": {
        "end": 12900,
        "seqid": "NC_063383.gb",
        "start": 10918,
        "strand": "-",
        "type": "CDS"
      },
      "NBT03_gp009": {
        "end": 13228,
        "seqid": "NC_063383.gb",
        "start": 13034,
        "strand": "-",
        "type": "CDS"
      },
      "NBT03_gp010": {
        "end": 15267,
        "seqid": "NC_063383.gb",
        "start": 13375,
        "strand": "-",
        "type": "CDS"
      },
      "NBT03_gp011": {
        "end": 16377,
        "seqid": "NC_063383.gb",
        "start": 15925,
        "strand": "-",
        "type": "CDS"
      },
      "NBT03_gp012": {
        "end": 17069,
        "seqid": "NC_063383.gb",
        "start": 16602,
        "strand": "-",
        "type": "CDS"
      },
      "NBT03_gp013": {
        "end": 17833,
        "seqid": "NC_063383.gb",
        "start": 17213,
        "strand": "-",
        "type": "CDS"
      },
      "NBT03_gp014": {
        "end": 18828,
        "seqid": "NC_063383.gb",
        "start": 17878,
        "strand": "-",
        "type": "CDS"
      },
      "NBT03_gp015": {
        "end": 20005,
        "seqid": "NC_063383.gb",
        "start": 19361,
        "strand": "-",
        "type": "CDS"
      },
      "NBT03_gp016": {
        "end": 20404,
        "seqid": "NC_063383.gb",
        "start": 20051,
        "strand": "-",
        "type": "CDS"
      },
      "NBT03_gp017": {
        "end": 21064,
        "seqid": "NC_063383.gb",
        "start": 20531,
        "strand": "-",
        "type": "CDS"
      },
      "NBT03_gp018": {
        "end": 22433,
        "seqid": "NC_063383.gb",
        "start": 21105,
        "strand": "-",
        "type": "CDS"
      },
      "NBT03_gp019": {
        "end": 23159,
        "seqid": "NC_063383.gb",
        "start": 22497,
        "strand": "-",
        "type": "CDS"
      },
      "NBT03_gp020": {
        "end": 24118,
        "seqid": "NC_063383.gb",
        "start": 23264,
        "strand": "-",
        "type": "CDS"
      },
      "NBT03_gp021": {
        "end": 25478,
        "seqid": "NC_063383.gb",
        "start": 24351,
        "strand": "-",
        "type": "CDS"
      },
      "NBT03_gp022": {
        "end": 27097,
        "seqid": "NC_063383.gb",
        "start": 25823,
        "strand": "-",
        "type": "CDS"
      },
      "NBT03_gp023": {
        "end": 27955,
        "seqid": "NC_063383.gb",
        "start": 27125,
        "strand": "-",
        "type": "CDS"
      },
      "NBT03_gp024": {
        "end": 28540,
        "seqid": "NC_063383.gb",
        "start": 28091,
        "strand": "+",
        "type": "CDS"
      },
      "NBT03_gp025": {
        "end": 29262,
        "seqid": "NC_063383.gb",
        "start": 28603,
        "strand": "-",
        "type": "CDS"
      },
      "NBT03_gp026": {
        "end": 29729,
        "seqid": "NC_063383.gb",
        "start": 29274,
        "strand": "-",
        "type": "CDS"
      },
      "NBT03_gp027": {
        "end": 31194,
        "seqid": "NC_063383.gb",
        "start": 29746,
        "strand": "-",
        "type": "CDS"
      },
      "NBT03_gp028": {
        "end": 32164,
        "seqid": "NC_063383.gb",
        "start": 31205,
        "strand": "-",
        "type": "CDS"
      },
      "NBT03_gp029": {
        "end": 33151,
        "seqid": "NC_063383.gb",
        "start": 32195,
        "strand": "-",
        "type": "CDS"
      },
      "NBT03_gp030": {
        "end": 33408,
        "seqid": "NC_063383.gb",
        "start": 33181,
        "strand": "-",
        "type": "CDS"
      },
      "NBT03_gp031": {
        "end": 33649,
        "seqid": "NC_063383.gb",
        "start": 33425,
        "strand": "-",
        "type": "CDS"
      },
      "NBT03_gp032": {
        "end": 33995,
        "seqid": "NC_063383.gb",
        "start": 33801,
        "strand": "-",
        "type": "CDS"
      },
      "NBT03_gp033": {
        "end": 34690,
        "seqid": "NC_063383.gb",
        "start": 34052,
        "strand": "-",
        "type": "CDS"
      },
      "NBT03_gp034": {
        "end": 35996,
        "seqid": "NC_063383.gb",
        "start": 34677,
        "strand": "-",
        "type": "CDS"
      },
      "NBT03_gp035": {
        "end": 37083,
        "seqid": "NC_063383.gb",
        "start": 36019,
        "strand": "-",
        "type": "CDS"
      },
      "NBT03_gp036": {
        "end": 39034,
        "seqid": "NC_063383.gb",
        "start": 37127,
        "strand": "-",
        "type": "CDS"
      },
      "NBT03_gp037": {
        "end": 40195,
        "seqid": "NC_063383.gb",
        "start": 39077,
        "strand": "-",
        "type": "CDS"
      },
      "NBT03_gp038": {
        "end": 40434,
        "seqid": "NC_063383.gb",
        "start": 40213,
        "strand": "-",
        "type": "CDS"
      },
      "NBT03_gp039": {
        "end": 40633,
        "seqid": "NC_063383.gb",
        "start": 40484,
        "strand": "-",
        "type": "CDS"
      },
      "NBT03_gp040": {
        "end": 41182,
        "seqid": "NC_063383.gb",
        "start": 40706,
        "strand": "-",
        "type": "CDS"
      },
      "NBT03_gp041": {
        "end": 41884,
        "seqid": "NC_063383.gb",
        "start": 41189,
        "strand": "-",
        "type": "CDS"
      },
      "NBT03_gp042": {
        "end": 42252,
        "seqid": "NC_063383.gb",
        "start": 41947,
        "strand": "+",
        "type": "CDS"
      },
      "NBT03_gp043": {
        "end": 43688,
        "seqid": "NC_063383.gb",
        "start": 42249,
        "strand": "-",
        "type": "CDS"
      },
      "NBT03_gp044": {
        "end": 45898,
        "seqid": "NC_063383.gb",
        "start": 43685,
        "strand": "-",
        "type": "CDS"
      },
      "NBT03_gp045": {
        "end": 46483,
        "seqid": "NC_063383.gb",
        "start": 46022,
        "strand": "-",
        "type": "CDS"
      },
      "NBT03_gp046": {
        "end": 47428,
        "seqid": "NC_063383.gb",
        "start": 46649,
        "strand": "-",
        "type": "CDS"
      },
      "NBT03_gp047": {
        "end": 49904,
        "seqid": "NC_063383.gb",
        "start": 48201,
        "strand": "+",
        "type": "CDS"
      },
      "NBT03_gp048": {
        "end": 50486,
        "seqid": "NC_063383.gb",
        "start": 49986,
        "strand": "+",
        "type": "CDS"
      },
      "NBT03_gp049": {
        "end": 51411,
        "seqid": "NC_063383.gb",
        "start": 50590,
        "strand": "+",
        "type": "CDS"
      },
      "NBT03_gp050": {
        "end": 54438,
        "seqid": "NC_063383.gb",
        "start": 51418,
        "strand": "-",
        "type": "CDS"
      },
      "NBT03_gp051": {
        "end": 54757,
        "seqid": "NC_063383.gb",
        "start": 54470,
        "strand": "+",
        "type": "CDS"
      },
      "NBT03_gp052": {
        "end": 55141,
        "seqid": "NC_063383.gb",
        "start": 54752,
        "strand": "-",
        "type": "CDS"
      },
      "NBT03_gp053": {
        "end": 57125,
        "seqid": "NC_063383.gb",
        "start": 55128,
        "strand": "-",
        "type": "CDS"
      },
      "NBT03_gp054": {
        "end": 57498,
        "seqid": "NC_063383.gb",
        "start": 57172,
        "strand": "-",
        "type": "CDS"
      },
      "NBT03_gp055": {
        "end": 57630,
        "seqid": "NC_063383.gb",
        "start": 57523,
        "strand": "-",
        "type": "CDS"
      },
      "NBT03_gp056": {
        "end": 58583,
        "seqid": "NC_063383.gb",
        "start": 57645,
        "strand": "-",
        "type": "CDS"
      },
      "NBT03_gp057": {
        "end": 58811,
        "seqid": "NC_063383.gb",
        "start": 58590,
        "strand": "-",
        "type": "CDS"
      },
      "NBT03_gp058": {
        "end": 59621,
        "seqid": "NC_063383.gb",
        "start": 58812,
        "strand": "-",
        "type": "CDS"
      },
      "NBT03_gp059": {
        "end": 62018,
        "seqid": "NC_063383.gb",
        "start": 59703,
        "strand": "-",
        "type": "CDS"
      },
      "NBT03_gp060": {
        "end": 62285,
        "seqid": "NC_063383.gb",
        "start": 62046,
        "strand": "-",
        "type": "CDS"
      },
      "NBT03_gp061": {
        "end": 63452,
        "seqid": "NC_063383.gb",
        "start": 62304,
        "strand": "-",
        "type": "CDS"
      },
      "NBT03_gp062": {
        "end": 64716,
        "seqid": "NC_063383.gb",
        "start": 63445,
        "strand": "-",
        "type": "CDS"
      },
      "NBT03_gp063": {
        "end": 66752,
        "seqid": "NC_063383.gb",
        "start": 64722,
        "strand": "+",
        "type": "CDS"
      },
      "NBT03_gp064": {
        "end": 68531,
        "seqid": "NC_063383.gb",
        "start": 66756,
        "strand": "-",
        "type": "CDS"
      },
      "NBT03_gp065": {
        "end": 68863,
        "seqid": "NC_063383.gb",
        "start": 68528,
        "strand": "-",
        "type": "CDS"
      },
      "NBT03_gp066": {
        "end": 69519,
        "seqid": "NC_063383.gb",
        "start": 68857,
        "strand": "+",
        "type": "CDS"
      },
      "NBT03_gp067": {
        "end": 69863,
        "seqid": "NC_063383.gb",
        "start": 69489,
        "strand": "-",
        "type": "CDS"
      },
      "NBT03_gp068": {
        "end": 71170,
        "seqid": "NC_063383.gb",
        "start": 69866,
        "strand": "+",
        "type": "CDS"
      },
      "NBT03_gp069": {
        "end": 71370,
        "seqid": "NC_063383.gb",
        "start": 71179,
        "strand": "+",
        "type": "CDS"
      },
      "NBT03_gp070": {
        "end": 71867,
        "seqid": "NC_063383.gb",
        "start": 71370,
        "strand": "+",
        "type": "CDS"
      },
      "NBT03_gp071": {
        "end": 72947,
        "seqid": "NC_063383.gb",
        "start": 71832,
        "strand": "-",
        "type": "CDS"
      },
      "NBT03_gp072": {
        "end": 73760,
        "seqid": "NC_063383.gb",
        "start": 72978,
        "strand": "+",
        "type": "CDS"
      },
      "NBT03_gp073": {
        "end": 74802,
        "seqid": "NC_063383.gb",
        "start": 73780,
        "strand": "+",
        "type": "CDS"
      },
      "NBT03_gp074": {
        "end": 75555,
        "seqid": "NC_063383.gb",
        "start": 74803,
        "strand": "+",
        "type": "CDS"
      },
      "NBT03_gp075": {
        "end": 75865,
        "seqid": "NC_063383.gb",
        "start": 75587,
        "strand": "+",
        "type": "CDS"
      },
      "NBT03_gp076": {
        "end": 76875,
        "seqid": "NC_063383.gb",
        "start": 75841,
        "strand": "-",
        "type": "CDS"
      },
      "NBT03_gp077": {
        "end": 77655,
        "seqid": "NC_063383.gb",
        "start": 76900,
        "strand": "+",
        "type": "CDS"
      },
      "NBT03_gp078": {
        "end": 78051,
        "seqid": "NC_063383.gb",
        "start": 77665,
        "strand": "+",
        "type": "CDS"
      },
      "NBT03_gp079": {
        "end": 78466,
        "seqid": "NC_063383.gb",
        "start": 78008,
        "strand": "+",
        "type": "CDS"
      },
      "NBT03_gp080": {
        "end": 79019,
        "seqid": "NC_063383.gb",
        "start": 78486,
        "strand": "+",
        "type": "CDS"
      },
      "NBT03_gp081": {
        "end": 80086,
        "seqid": "NC_063383.gb",
        "start": 79085,
        "strand": "+",
        "type": "CDS"
      },
      "NBT03_gp082": {
        "end": 80558,
        "seqid": "NC_063383.gb",
        "start": 80001,
        "strand": "+",
        "type": "CDS"
      },
      "NBT03_gp083": {
        "end": 81019,
        "seqid": "NC_063383.gb",
        "start": 80618,
        "strand": "-",
        "type": "CDS"
      },
      "NBT03_gp084": {
        "end": 84986,
        "seqid": "NC_063383.gb",
        "start": 81126,
        "strand": "+",
        "type": "CDS"
      },
      "NBT03_gp085": {
        "end": 85498,
        "seqid": "NC_063383.gb",
        "start": 84983,
        "strand": "-",
        "type": "CDS"
      },
      "NBT03_gp086": {
        "end": 86081,
        "seqid": "NC_063383.gb",
        "start": 85512,
        "strand": "+",
        "type": "CDS"
      },
      "NBT03_gp087": {
        "end": 87059,
        "seqid": "NC_063383.gb",
        "start": 86085,
        "strand": "-",
        "type": "CDS"
      },
      "NBT03_gp088": {
        "end": 89447,
        "seqid": "NC_063383.gb",
        "start": 87060,
        "strand": "-",
        "type": "CDS"
      },
      "NBT03_gp089": {
        "end": 90264,
        "seqid": "NC_063383.gb",
        "start": 89632,
        "strand": "+",
        "type": "CDS"
      },
      "NBT03_gp090": {
        "end": 91209,
        "seqid": "NC_063383.gb",
        "start": 90265,
        "strand": "+",
        "type": "CDS"
      },
      "NBT03_gp091": {
        "end": 91687,
        "seqid": "NC_063383.gb",
        "start": 91247,
        "strand": "+",
        "type": "CDS"
      },
      "NBT03_gp092": {
        "end": 94268,
        "seqid": "NC_063383.gb",
        "start": 91731,
        "strand": "+",
        "type": "CDS"
      },
      "NBT03_gp093": {
        "end": 94667,
        "seqid": "NC_063383.gb",
        "start": 94227,
        "strand": "-",
        "type": "CDS"
      },
      "NBT03_gp094": {
        "end": 95361,
        "seqid": "NC_063383.gb",
        "start": 94660,
        "strand": "+",
        "type": "CDS"
      },
      "NBT03_gp095": {
        "end": 96017,
        "seqid": "NC_063383.gb",
        "start": 95361,
        "strand": "+",
        "type": "CDS"
      },
      "NBT03_gp096": {
        "end": 98406,
        "seqid": "NC_063383.gb",
        "start": 96049,
        "strand": "+",
        "type": "CDS"
      },
      "NBT03_gp097": {
        "end": 100359,
        "seqid": "NC_063383.gb",
        "start": 98446,
        "strand": "+",
        "type": "CDS"
      },
      "NBT03_gp098": {
        "end": 100871,
        "seqid": "NC_063383.gb",
        "start": 100386,
        "strand": "+",
        "type": "CDS"
      },
      "NBT03_gp099": {
        "end": 101748,
        "seqid": "NC_063383.gb",
        "start": 100834,
        "strand": "-",
        "type": "CDS"
      },
      "NBT03_gp100": {
        "end": 102431,
        "seqid": "NC_063383.gb",
        "start": 101790,
        "strand": "+",
        "type": "CDS"
      },
      "NBT03_gp101": {
        "end": 103174,
        "seqid": "NC_063383.gb",
        "start": 102428,
        "strand": "+",
        "type": "CDS"
      },
      "NBT03_gp102": {
        "end": 105070,
        "seqid": "NC_063383.gb",
        "start": 103175,
        "strand": "-",
        "type": "CDS"
      },
      "NBT03_gp103": {
        "end": 105968,
        "seqid": "NC_063383.gb",
        "start": 105105,
        "strand": "-",
        "type": "CDS"
      },
      "NBT03_gp104": {
        "end": 107654,
        "seqid": "NC_063383.gb",
        "start": 105999,
        "strand": "-",
        "type": "CDS"
      },
      "NBT03_gp105": {
        "end": 108130,
        "seqid": "NC_063383.gb",
        "start": 107678,
        "strand": "-",
        "type": "CDS"
      },
      "NBT03_gp106": {
        "end": 108825,
        "seqid": "NC_063383.gb",
        "start": 108151,
        "strand": "-",
        "type": "CDS"
      },
      "NBT03_gp107": {
        "end": 109055,
        "seqid": "NC_063383.gb",
        "start": 108822,
        "strand": "-",
        "type": "CDS"
      },
      "NBT03_gp108": {
        "end": 111004,
        "seqid": "NC_063383.gb",
        "start": 109070,
        "strand": "-",
        "type": "CDS"
      },
      "NBT03_gp109": {
        "end": 111902,
        "seqid": "NC_063383.gb",
        "start": 111057,
        "strand": "-",
        "type": "CDS"
      },
      "NBT03_gp110": {
        "end": 112425,
        "seqid": "NC_063383.gb",
        "start": 111940,
        "strand": "+",
        "type": "CDS"
      },
      "NBT03_gp111": {
        "end": 113540,
        "seqid": "NC_063383.gb",
        "start": 112422,
        "strand": "-",
        "type": "CDS"
      },
      "NBT03_gp112": {
        "end": 115696,
        "seqid": "NC_063383.gb",
        "start": 113564,
        "strand": "-",
        "type": "CDS"
      },
      "NBT03_gp113": {
        "end": 116628,
        "seqid": "NC_063383.gb",
        "start": 115750,
        "strand": "+",
        "type": "CDS"
      },
      "NBT03_gp114": {
        "end": 116911,
        "seqid": "NC_063383.gb",
        "start": 116609,
        "strand": "-",
        "type": "CDS"
      },
      "NBT03_gp115": {
        "end": 119587,
        "seqid": "NC_063383.gb",
        "start": 116912,
        "strand": "-",
        "type": "CDS"
      },
      "NBT03_gp116": {
        "end": 120558,
        "seqid": "NC_063383.gb",
        "start": 119602,
        "strand": "+",
        "type": "CDS"
      },
      "NBT03_gp117": {
        "end": 121132,
        "seqid": "NC_063383.gb",
        "start": 120560,
        "strand": "-",
        "type": "CDS"
      },
      "NBT03_gp118": {
        "end": 121368,
        "seqid": "NC_063383.gb",
        "start": 121156,
        "strand": "-",
        "type": "CDS"
      },
      "NBT03_gp119": {
        "end": 121746,
        "seqid": "NC_063383.gb",
        "start": 121474,
        "strand": "-",
        "type": "CDS"
      },
      "NBT03_gp120": {
        "end": 121924,
        "seqid": "NC_063383.gb",
        "start": 121763,
        "strand": "-",
        "type": "CDS"
      },
      "NBT03_gp121": {
        "end": 122198,
        "seqid": "NC_063383.gb",
        "start": 121914,
        "strand": "-",
        "type": "CDS"
      },
      "NBT03_gp122": {
        "end": 123315,
        "seqid": "NC_063383.gb",
        "start": 122182,
        "strand": "-",
        "type": "CDS"
      },
      "NBT03_gp123": {
        "end": 123932,
        "seqid": "NC_063383.gb",
        "start": 123318,
        "strand": "-",
        "type": "CDS"
      },
      "NBT03_gp124": {
        "end": 125425,
        "seqid": "NC_063383.gb",
        "start": 123947,
        "strand": "+",
        "type": "CDS"
      },
      "NBT03_gp125": {
        "end": 125639,
        "seqid": "NC_063383.gb",
        "start": 125406,
        "strand": "-",
        "type": "CDS"
      },
      "NBT03_gp126": {
        "end": 125987,
        "seqid": "NC_063383.gb",
        "start": 125640,
        "strand": "-",
        "type": "CDS"
      },
      "NBT03_gp127": {
        "end": 127266,
        "seqid": "NC_063383.gb",
        "start": 125986,
        "strand": "+",
        "type": "CDS"
      },
      "NBT03_gp128": {
        "end": 127759,
        "seqid": "NC_063383.gb",
        "start": 127196,
        "strand": "+",
        "type": "CDS"
      },
      "NBT03_gp129": {
        "end": 128927,
        "seqid": "NC_063383.gb",
        "start": 127779,
        "strand": "+",
        "type": "CDS"
      },
      "NBT03_gp130": {
        "end": 132418,
        "seqid": "NC_063383.gb",
        "start": 128924,
        "strand": "+",
        "type": "CDS"
      },
      "NBT03_gp131": {
        "end": 137667,
        "seqid": "NC_063383.gb",
        "start": 136138,
        "strand": "-",
        "type": "CDS"
      },
      "NBT03_gp132": {
        "end": 138050,
        "seqid": "NC_063383.gb",
        "start": 137718,
        "strand": "-",
        "type": "CDS"
      },
      "NBT03_gp133": {
        "end": 138491,
        "seqid": "NC_063383.gb",
        "start": 138051,
        "strand": "-",
        "type": "CDS"
      },
      "NBT03_gp134": {
        "end": 139409,
        "seqid": "NC_063383.gb",
        "start": 138492,
        "strand": "-",
        "type": "CDS"
      },
      "NBT03_gp135": {
        "end": 139608,
        "seqid": "NC_063383.gb",
        "start": 139372,
        "strand": "-",
        "type": "CDS"
      },
      "NBT03_gp136": {
        "end": 139769,
        "seqid": "NC_063383.gb",
        "start": 139641,
        "strand": "-",
        "type": "CDS"
      },
      "NBT03_gp137": {
        "end": 140205,
        "seqid": "NC_063383.gb",
        "start": 139768,
        "strand": "+",
        "type": "CDS"
      },
      "NBT03_gp138": {
        "end": 141074,
        "seqid": "NC_063383.gb",
        "start": 140172,
        "strand": "-",
        "type": "CDS"
      },
      "NBT03_gp139": {
        "end": 141647,
        "seqid": "NC_063383.gb",
        "start": 141102,
        "strand": "+",
        "type": "CDS"
      },
      "NBT03_gp140": {
        "end": 142158,
        "seqid": "NC_063383.gb",
        "start": 141652,
        "strand": "+",
        "type": "CDS"
      },
      "NBT03_gp141": {
        "end": 142732,
        "seqid": "NC_063383.gb",
        "start": 142202,
        "strand": "+",
        "type": "CDS"
      },
      "NBT03_gp142": {
        "end": 143464,
        "seqid": "NC_063383.gb",
        "start": 142778,
        "strand": "+",
        "type": "CDS"
      },
      "NBT03_gp143": {
        "end": 144322,
        "seqid": "NC_063383.gb",
        "start": 143516,
        "strand": "+",
        "type": "CDS"
      },
      "NBT03_gp144": {
        "end": 144577,
        "seqid": "NC_063383.gb",
        "start": 144398,
        "strand": "+",
        "type": "CDS"
      },
      "NBT03_gp145": {
        "end": 145407,
        "seqid": "NC_063383.gb",
        "start": 144574,
        "strand": "-",
        "type": "CDS"
      },
      "NBT03_gp146": {
        "end": 146778,
        "seqid": "NC_063383.gb",
        "start": 146113,
        "strand": "-",
        "type": "CDS"
      },
      "NBT03_gp147": {
        "end": 147389,
        "seqid": "NC_063383.gb",
        "start": 146988,
        "strand": "+",
        "type": "CDS"
      },
      "NBT03_gp148": {
        "end": 148017,
        "seqid": "NC_063383.gb",
        "start": 147427,
        "strand": "+",
        "type": "CDS"
      },
      "NBT03_gp149": {
        "end": 148261,
        "seqid": "NC_063383.gb",
        "start": 148037,
        "strand": "+",
        "type": "CDS"
      },
      "NBT03_gp150": {
        "end": 149395,
        "seqid": "NC_063383.gb",
        "start": 148355,
        "strand": "-",
        "type": "CDS"
      },
      "NBT03_gp151": {
        "end": 149819,
        "seqid": "NC_063383.gb",
        "start": 149442,
        "strand": "+",
        "type": "CDS"
      },
      "NBT03_gp152": {
        "end": 150531,
        "seqid": "NC_063383.gb",
        "start": 149809,
        "strand": "+",
        "type": "CDS"
      },
      "NBT03_gp153": {
        "end": 152123,
        "seqid": "NC_063383.gb",
        "start": 151509,
        "strand": "+",
        "type": "CDS"
      },
      "NBT03_gp154": {
        "end": 154371,
        "seqid": "NC_063383.gb",
        "start": 152692,
        "strand": "+",
        "type": "CDS"
      },
      "NBT03_gp155": {
        "end": 155416,
        "seqid": "NC_063383.gb",
        "start": 154412,
        "strand": "+",
        "type": "CDS"
      },
      "NBT03_gp156": {
        "end": 159858,
        "seqid": "NC_063383.gb",
        "start": 158917,
        "strand": "+",
        "type": "CDS"
      },
      "NBT03_gp157": {
        "end": 161533,
        "seqid": "NC_063383.gb",
        "start": 160622,
        "strand": "+",
        "type": "CDS"
      },
      "NBT03_gp158": {
        "end": 163107,
        "seqid": "NC_063383.gb",
        "start": 161596,
        "strand": "+",
        "type": "CDS"
      },
      "NBT03_gp159": {
        "end": 165018,
        "seqid": "NC_063383.gb",
        "start": 163333,
        "strand": "+",
        "type": "CDS"
      },
      "NBT03_gp160": {
        "end": 166075,
        "seqid": "NC_063383.gb",
        "start": 165122,
        "strand": "+",
        "type": "CDS"
      },
      "NBT03_gp161": {
        "end": 166667,
        "seqid": "NC_063383.gb",
        "start": 166161,
        "strand": "+",
        "type": "CDS"
      },
      "NBT03_gp162": {
        "end": 167279,
        "seqid": "NC_063383.gb",
        "start": 166731,
        "strand": "+",
        "type": "CDS"
      },
      "NBT03_gp163": {
        "end": 168137,
        "seqid": "NC_063383.gb",
        "start": 167334,
        "strand": "+",
        "type": "CDS"
      },
      "NBT03_gp164": {
        "end": 168895,
        "seqid": "NC_063383.gb",
        "start": 168230,
        "strand": "+",
        "type": "CDS"
      },
      "NBT03_gp165": {
        "end": 169972,
        "seqid": "NC_063383.gb",
        "start": 169670,
        "strand": "+",
        "type": "CDS"
      },
      "NBT03_gp166": {
        "end": 170886,
        "seqid": "NC_063383.gb",
        "start": 170038,
        "strand": "+",
        "type": "CDS"
      },
      "NBT03_gp167": {
        "end": 172022,
        "seqid": "NC_063383.gb",
        "start": 170988,
        "strand": "+",
        "type": "CDS"
      },
      "NBT03_gp168": {
        "end": 172599,
        "seqid": "NC_063383.gb",
        "start": 172150,
        "strand": "+",
        "type": "CDS"
      },
      "NBT03_gp169": {
        "end": 175587,
        "seqid": "NC_063383.gb",
        "start": 174532,
        "strand": "+",
        "type": "CDS"
      },
      "NBT03_gp170": {
        "end": 178019,
        "seqid": "NC_063383.gb",
        "start": 175656,
        "strand": "+",
        "type": "CDS"
      },
      "NBT03_gp171": {
        "end": 180339,
        "seqid": "NC_063383.gb",
        "start": 179266,
        "strand": "+",
        "type": "CDS"
      },
      "NBT03_gp172": {
        "end": 181090,
        "seqid": "NC_063383.gb",
        "start": 180518,
        "strand": "+",
        "type": "CDS"
      },
      "NBT03_gp173": {
        "end": 186998,
        "seqid": "NC_063383.gb",
        "start": 181356,
        "strand": "+",
        "type": "CDS"
      },
      "NBT03_gp174": {
        "end": 189660,
        "seqid": "NC_063383.gb",
        "start": 189199,
        "strand": "+",
        "type": "CDS"
      },
      "NBT03_gp175": {
        "end": 190940,
        "seqid": "NC_063383.gb",
        "start": 190410,
        "strand": "+",
        "type": "CDS"
      },
      "NBT03_gp176": {
        "end": 192367,
        "seqid": "NC_063383.gb",
        "start": 191054,
        "strand": "+",
        "type": "CDS"
      },
      "NBT03_gp177": {
        "end": 194369,
        "seqid": "NC_063383.gb",
        "start": 192603,
        "strand": "+",
        "type": "CDS"
      },
      "NBT03_gp178": {
        "end": 195508,
        "seqid": "NC_063383.gb",
        "start": 194459,
        "strand": "+",
        "type": "CDS"
      },
      "NBT03_gp179": {
        "end": 196375,
        "seqid": "NC_063383.gb",
        "start": 195635,
        "strand": "+",
        "type": "CDS"
      }
    },
    "colorings": [
      {
        "key": "num_date",
        "title": "Sampling date",
        "type": "continuous"
      },
      {
        "key": "gt",
        "title": "Genotype",
        "type": "categorical"
      }
    ],
    "filters": [
      "country",
      "strain",
      "MPXV_Lineage",
      "Genotype"
    ],
    "geo_resolutions": [
      {
        "key": "country",
        "demes": {
          "Portugal": {
            "latitude": 39.54046,
            "longitude": -8.174701
          },
          "USA": {
            "latitude": 38.916963,
            "longitude": -98.891372
          },
          "China": {
            "latitude": 33.394333,
            "longitude": 104.689839
          },
          "Thailand": {
            "latitude": 14.8971921,
            "longitude": 100.83273
          },
          "Sierra Leone": {
            "latitude": 8.6400349,
            "longitude": -11.8400269
          },
          "Mali": {
            "latitude": 11.9527,
            "longitude": -8.78254
          },
          "Togo": {
            "latitude": 8.88625,
            "longitude": 1.069709
          },
          "Guinea": {
            "latitude": 10.7226226,
            "longitude": -10.7083587
          },
          "Italy": {
            "latitude": 43.382775,
            "longitude": 12.183629
          }
        }
      }
    ],
    "panels": [
      "tree",
      "map",
      "entropy",
      "frequencies"
    ]
  },
  "tree": {
    "name": "NODE_0000002",
    "node_attrs": {
      "div": 0,
      "num_date": {
        "value": 1980.425
      },
      "Genotype": {
        "value": "Ib",
        "confidence": {
          "Ib": 0.432,
          "IIa": 0.381,
          "IIb": 0.186
        },
        "entropy": 1.043
      },
      "country": {
        "value": "USA",
        "confidence": {
          "USA": 0.982,
          "Sierra Leone": 0.0179
        },
        "entropy": 0.0927
      }
    },
    "branch_attrs": {
      "mutations": {}
    },
    "children": [
      {
        "name": "NODE_0000083",
        "node_attrs": {
          "div": 0.00245428,
          "num_date": {
            "value": 2024.526
          },
          "Genotype": {
            "value": "Ib",
            "confidence": {
              "Ib": 1.0
            },
            "entropy": 1.6e-05
          },
          "country": {
            "value": "USA",
            "confidence": {
              "USA": 1.0
            },
            "entropy": 2.12e-05
          }
        },
        "branch_attrs": {
          "mutations": {
            "nuc": [
              "T600-",
              "T602-",
              "T603-",
              "C630A",
              "T720C",
              "G749A",
              "A1093G",
              "A1309G",
              "A1504G",
              "T2086G",
              "G2239-",
              "A2240-",
              "C2241-",
              "C2391A",
              "T2554C",
              "C2659T",
              "G2967A",
              "C3143T",
              "G4042A",
              "G4691A",
              "C4693-",
              "T4695-",
              "A4696-",
              "A4697-",
              "A4700-",
              "A4701-",
              "C4702-",
              "T4704-",
              "A4705-",
              "T4706-",
              "G4707-",
              "C4709-",
              "T4710-",
              "T4711-",
              "A4713-",
              "C4714-",
              "T4715-",
              "A4716-",
              "T4720-",
              "A4721-",
              "T4722-",
              "G4723-",
              "A4724-",
              "C4725-",
              "T4726-",
              "T4727-",
              "A4728-",
              "A4732-",
              "A4733-",
              "T4736-",
              "A4737-",
              "T4738-",
              "A4740-",
              "C4741-",
              "T4742-",
              "T4743-",
              "A4744-",
              "A4745-",
              "C4746-",
              "C4750-",
              "T4751-",
              "T4752-",
              "T4754-",
              "G4755-",
              "C4757-",
              "T4759-",
              "A4760-",
              "A4761-",
              "C4762-",
              "A4764-",
              "C4766-",
              "T4767-",
              "T4768-",
              "T4770-",
              "G4771-",
              "A4772-",
              "T4774-",
              "T4775-",
              "T4836G",
              "C5412T",
              "A6014G",
              "T6432-",
              "C6433-",
              "C6904T",
              "T7005C",
              "G7021-",
              "C7022-",
              "T7023-",
              "C7024-",
              "T7025-",
              "C7026-",
              "C7046T",
              "T7149-",
              "A7150-",
              "T7151-",
              "G7205A",
              "T7405-",
              "T7648C",
              "T7810C",
              "C8067T",
              "G8277A",
              "T8329-",
              "A8421-",
              "A8423-",
              "T8424-",
              "C8603A",
              "T8694G",
              "C8762T",
              "A8810G",
              "A8830G",
              "T8919-",
              "G9139A",
              "T9161G",
              "A9282-",
              "A9376G",
              "C9404T",
              "-9509A",
              "C10242T",
              "T10992C",
              "A11097T",
              "C11625T",
              "A11991G",
              "A12003G",
              "G12128A",
              "C12574A",
              "T13135C",
              "A13276-",
              "G13348A",
              "T13995C",
              "G13999T",
              "C14091T",
              "T14431C",
              "G14440T",
              "C14647T",
              "A15549-",
              "G15602A",
              "A15657T",
              "A15872-",
              "C16002T",
              "-16239C",
              "T16393G",
              "C16501T",
              "T16609-",
              "A16611-",
              "T16612-",
              "C16613-",
              "C17496T",
              "G17525A",
              "T17800C",
              "A18055-",
              "C18056-",
              "C18057-",
              "C18107T",
              "A18478C",
              "G18590A",
              "T18953C",
              "A19086G",
              "T19282G",
              "T19290C",
              "A19392C",
              "G19455T",
              "T19457C",
              "A20605G",
              "-20990T",
              "C21016T",
              "A21034G",
              "A21191G",
              "C22003T",
              "C22928T",
              "T23080G",
              "A23171-",
              "C23283T",
              "C23600A",
              "T24179C",
              "C24338-",
              "C24999T",
              "A25528T",
              "G25777A",
              "T25856C",
              "G26622A",
              "T27614C",
              "T27949C",
              "A28415G",
              "A28548G",
              "A28590-",
              "G28591-",
              "T28592-",
              "T28594-",
              "T28595-",
              "A28597-",
              "A28600-",
              "A28602-",
              "T28603-",
              "A28605-",
              "T28606-",
              "C28607-",
              "C28608-",
              "-29029C",
              "C30730T",
              "A31102G",
              "C31529T",
              "G31955A",
              "T33102A",
              "C33159T",
              "T36049C",
              "G36445A",
              "C37170T",
              "G40501A",
              "T40565C",
              "A41207G",
              "T41414C",
              "A41861G",
              "C41967T",
              "A41970G",
              "C42228T",
              "T42516A",
              "A42769G",
              "A44972T",
              "A45584G",
              "A46217G",
              "-46303T",
              "T46417C",
              "-46421A",
              "A46427C",
              "C46435T",
              "A46506-",
              "C46507-",
              "T46583G",
              "A46589-",
              "G46610A",
              "T46648-",
              "T46760C",
              "G46765T",
              "C47009A",
              "A47576-",
              "A47700-",
              "G47966A",
              "G48062T",
              "A48166-",
              "G48167-",
              "T48168-",
              "C48951T",
              "C49139T",
              "G49859T",
              "C49957T",
              "C50500-",
              "T50501-",
              "T50575-",
              "A50576-",
              "C50595A",
              "T50623C",
              "C51202T",
              "A52435G",
              "T52938C",
              "C52989A",
              "A53156G",
              "G53257A",
              "G53269T",
              "G54352T",
              "G54497A",
              "T55188C",
              "A55203G",
              "T56531C",
              "T57433C",
              "T58035G",
              "A58872G",
              "T58965C",
              "A59709G",
              "G60274T",
              "A60457G",
              "G60753A",
              "C60874G",
              "A61056C",
              "T62625A",
              "C62649T",
              "T62823C",
              "T63156C",
              "T63303C",
              "G63976A",
              "A64465G",
              "T65352A",
              "T66650C",
              "A66761C",
              "C67131T",
              "T67550C",
              "A68297T",
              "G69675T",
              "C69896T",
              "C70774A",
              "C71035T",
              "G71587A",
              "-72217T",
              "A72261G",
              "C73350T",
              "G75982A",
              "A76198G",
              "A76648G",
              "A76911G",
              "G77643A",
              "G78408A",
              "A78461C",
              "A78641G",
              "C78812T",
              "C79267T",
              "C79502A",
              "C81989T",
              "T83360C",
              "T83843C",
              "T84290C",
              "A84395G",
              "C84927T",
              "A86247G",
              "G86343A",
              "G86502T",
              "T87501C",
              "G88746A",
              "A88773G",
              "A89276G",
              "G89310A",
              "A90493G",
              "T90891C",
              "-91246A",
              "T91489G",
              "G93339A",
              "T93356C",
              "C94061T",
              "G94623A",
              "G95280A",
              "T95469C",
              "C96651T",
              "C97134A",
              "G97408A",
              "G97572A",
              "A98856G",
              "G100445A",
              "G101378A",
              "T101536C",
              "C101694T",
              "T103424G",
              "C103764T",
              "C103805A",
              "C104134T",
              "C104840T",
              "G106177A",
              "G106554A",
              "G107118C",
              "G107670A",
              "C108055A",
              "C108966T",
              "G109874A",
              "T110828G",
              "A111303G",
              "T111539C",
              "A111591T",
              "G111715A",
              "G112206A",
              "A112221G",
              "C112455T",
              "G113747A",
              "A113916G",
              "G113924A",
              "A114458G",
              "T114770C",
              "C115676T",
              "T116583C",
              "G116660A",
              "C117047T",
              "C117368T",
              "T117725G",
              "T118520C",
              "G118640A",
              "C118679T",
              "A118740T",
              "G119474A",
              "C120174A",
              "T120363C",
              "A121082G",
              "-121453A",
              "-121631T",
              "T122049C",
              "G122422A",
              "C124173A",
              "T124687C",
              "A124691G",
              "C124714A",
              "G125047A",
              "A125334G",
              "G126603A",
              "T126969C",
              "T127137C",
              "T127859C",
              "G127872A",
              "T128546G",
              "-128940T",
              "A130030G",
              "G131632A",
              "T131806C",
              "C131809T",
              "T132118C",
              "T133088-",
              "T133089-",
              "T133090-",
              "T133224C",
              "A133328G",
              "A133455G",
              "T133493-",
              "C133494-",
              "G133495-",
              "G133496-",
              "T133497-",
              "A133500-",
              "T133501-",
              "G133502-",
              "T133503-",
              "C133504-",
              "T133505-",
              "C133507-",
              "A133508-",
              "T133509-",
              "G133511-",
              "C133512-",
              "T133513-",
              "A133514-",
              "C133515-",
              "A133516-",
              "A133519-",
              "C133520-",
              "C133521-",
              "A133522-",
              "T133523-",
              "A133525-",
              "T133530-",
              "A133531-",
              "C133532-",
              "A133533-",
              "G133535-",
              "C133536-",
              "T133537-",
              "G133538-",
              "A133541-",
              "G133542-",
              "T133543-",
              "T133544-",
              "G133545-",
              "C133547-",
              "G133548-",
              "T133549-",
              "T133550-",
              "C133551-",
              "A133553-",
              "G133554-",
              "T133556-",
              "C133557-",
              "A133558-",
              "G133559-",
              "A133560-",
              "A133561-",
              "A133562-",
              "T133567-",
              "G133568-",
              "T133569-",
              "T133570-",
              "T133571-",
              "T133572-",
              "C133573-",
              "T133574-",
              "G133576-",
              "G133577-",
              "A133579-",
              "G133582-",
              "A133583-",
              "T133584-",
              "T133585-",
              "C133587-",
              "G133588-",
              "T133589-",
              "C133590-",
              "G133591-",
              "A133592-",
              "T133593-",
              "G133594-",
              "A133596-",
              "T133598-",
              "T133599-",
              "T133601-",
              "C133602-",
              "T133604-",
              "G133605-",
              "A133606-",
              "T133607-",
              "T133608-",
              "G133609-",
              "C133611-",
              "A133612-",
              "G133615-",
              "A133616-",
              "A133617-",
              "A133618-",
              "C133619-",
              "C133621-",
              "T133622-",
              "T133623-",
              "A133624-",
              "A133628-",
              "G133629-",
              "T133630-",
              "T133631-",
              "C133632-",
              "T133634-",
              "T133636-",
              "T133638-",
              "C133640-",
              "A133641-",
              "T133643-",
              "T133644-",
              "C133645-",
              "A133647-",
              "G133649-",
              "A133650-",
              "T133651-",
              "T133652-",
              "T133653-",
              "A133655-",
              "T133656-",
              "C133659-",
              "T133660-",
              "T133661-",
              "T133662-",
              "C133663-",
              "G133664-",
              "C133665-",
              "G133666-",
              "A133667-",
              "T133669-",
              "C133670-",
              "A133671-",
              "T133673-",
              "T133674-",
              "C133675-",
              "T133678-",
              "C133679-",
              "C133680-",
              "T133681-",
              "T133683-",
              "A133684-",
              "G133685-",
              "A133687-",
              "A133688-",
              "C133689-",
              "T133690-",
              "A133691-",
              "T133692-",
              "C133693-",
              "A133694-",
              "G133695-",
              "T133696-",
              "T133697-",
              "T133698-",
              "T133699-",
              "G133700-",
              "T133701-",
              "C133702-",
              "G133704-",
              "A133705-",
              "T133706-",
              "T133707-",
              "C133708-",
              "C133710-",
              "G133711-",
              "C133712-",
              "T133713-",
              "C133714-",
              "T133715-",
              "C133716-",
              "T133717-",
              "A133718-",
              "G133720-",
              "T133721-",
              "A133722-",
              "C133725-",
              "T133727-",
              "T133728-",
              "T133730-",
              "T133731-",
              "G133732-",
              "A133734-",
              "A133735-",
              "G133736-",
              "T133737-",
              "T133738-",
              "C133740-",
              "T133741-",
              "A133742-",
              "T133745-",
              "G133747-",
              "T133748-",
              "C133750-",
              "C133751-",
              "C133752-",
              "T133753-",
              "G133754-",
              "G133755-",
              "C133756-",
              "A133757-",
              "T133758-",
              "C133762-",
              "G133763-",
              "A133764-",
              "G133765-",
              "T133766-",
              "T133767-",
              "C133768-",
              "A133769-",
              "G133770-",
              "T133771-",
              "T133772-",
              "T133774-",
              "A133775-",
              "T133776-",
              "A133777-",
              "T133778-",
              "C133780-",
              "A133783-",
              "A133784-",
              "T133785-",
              "A133786-",
              "A133788-",
              "G133789-",
              "T133791-",
              "C133792-",
              "G133794-",
              "T133796-",
              "T133797-",
              "C133798-",
              "A133799-",
              "C133801-",
              "T133804-",
              "T133805-",
              "G133808-",
              "A133809-",
              "A133810-",
              "G133811-",
              "T133815-",
              "C133816-",
              "T133817-",
              "A133818-",
              "G133819-",
              "C133820-",
              "G133821-",
              "A133822-",
              "C133824-",
              "G133825-",
              "T133826-",
              "T133827-",
              "C133828-",
              "A133829-",
              "A133830-",
              "A133832-",
              "C133835-",
              "C133836-",
              "T133837-",
              "A133839-",
              "T133840-",
              "A133844-",
              "G133845-",
              "T133846-",
              "C133847-",
              "T133848-",
              "T133849-",
              "T133850-",
              "A133851-",
              "G133852-",
              "C133854-",
              "T133855-",
              "A133856-",
              "T133857-",
              "T133858-",
              "T133859-",
              "A133860-",
              "C133861-",
              "T133863-",
              "C133864-",
              "T133866-",
              "A133868-",
              "G133869-",
              "A133870-",
              "A133871-",
              "A133873-",
              "T133874-",
              "G133875-",
              "C133876-",
              "T133877-",
              "C133878-",
              "C133879-",
              "G133880-",
              "T133881-",
              "T133882-",
              "C133885-",
              "T133887-",
              "T133891-",
              "A133892-",
              "C133893-",
              "A133894-",
              "A133895-",
              "T133896-",
              "T133899-",
              "A133902-",
              "T133907-",
              "C133908-",
              "T133909-",
              "T133911-",
              "C133912-",
              "A133913-",
              "A133914-",
              "G133915-",
              "A133916-",
              "C133918-",
              "A133920-",
              "T133921-",
              "G133922-",
              "A133923-",
              "T133924-",
              "T133925-",
              "T133927-",
              "A133928-",
              "T133929-",
              "T133931-",
              "C133932-",
              "T133933-",
              "T133934-",
              "T133935-",
              "T133936-",
              "C133937-",
              "C133938-",
              "T133940-",
              "T133942-",
              "C133943-",
              "A133944-",
              "C134152T",
              "A134233T",
              "G134354T",
              "G134612A",
              "T134765C",
              "A135987T",
              "T136190G",
              "A136486C",
              "-136558C",
              "A136596G",
              "A136864C",
              "T137026G",
              "A137925G",
              "T138513C",
              "G138654A",
              "T138746C",
              "G138840T",
              "T139285G",
              "G141071A",
              "A141497G",
              "G141759A",
              "C142159T",
              "A142755-",
              "A143108G",
              "T143170-",
              "A143172-",
              "A143175-",
              "G143178-",
              "T143179-",
              "A143180-",
              "T143182-",
              "G143183-",
              "A143184-",
              "C143186-",
              "A143189-",
              "C143190-",
              "T143191-",
              "T143195-",
              "A143196-",
              "T143197-",
              "C143198-",
              "A143199-",
              "G143200-",
              "A143201-",
              "T143203-",
              "A143204-",
              "C143205-",
              "T143206-",
              "A143207-",
              "C143208-",
              "A143209-",
              "G143210-",
              "G143213-",
              "T143214-",
              "A143215-",
              "G143459-",
              "G143831A",
              "C143997T",
              "C144025T",
              "T144049C",
              "G144742A",
              "T145088G",
              "C145303T",
              "T145336C",
              "T145523G",
              "A145551C",
              "G145642T",
              "A145892-",
              "G145908A",
              "T145979-",
              "A146215G",
              "A146434G",
              "C146446T",
              "C146493T",
              "G146494A",
              "A146863T",
              "A146870-",
              "-146877A",
              "T146884-",
              "T146886-",
              "A146887-",
              "T146888-",
              "A146969-",
              "C147489T",
              "G147780A",
              "C147800T",
              "A148098G",
              "G148453A",
              "C150132T",
              "T150488C",
              "T150513C",
              "T150539-",
              "A150545G",
              "-150569A",
              "-150609A",
              "G150621A",
              "A150634-",
              "A150635-",
              "A150780G",
              "G151022-",
              "A151023-",
              "A151025-",
              "T151026-",
              "A151043-",
              "T151289G",
              "C151341A",
              "A151923G",
              "T152269-",
              "G152328A",
              "T152562C",
              "T152967A",
              "G154263A",
              "T154355-",
              "T154664A",
              "C154681T",
              "C154975T",
              "T155424-",
              "C155479A",
              "A155843G",
              "C156373-",
              "T156374-",
              "G156375-",
              "A156376-",
              "T156378-",
              "A156379-",
              "C156380-",
              "A156381-",
              "T156382-",
              "G156383-",
              "A156385-",
              "C156386-",
              "A156388-",
              "T156391-",
              "T156392-",
              "C156394-",
              "T156396-",
              "C156399-",
              "T156400-",
              "A156401-",
              "A156403-",
              "T156405-",
              "G156406-",
              "T156409-",
              "G156412-",
              "A156417-",
              "T156418-",
              "T156420-",
              "C156422-",
              "A156425-",
              "T156427-",
              "T156428-",
              "C156429-",
              "G156430-",
              "T156431-",
              "A156433-",
              "C156434-",
              "T156436-",
              "C156437-",
              "C156438-",
              "A156439-",
              "C156442-",
              "G156443-",
              "C156444-",
              "T156445-",
              "C156446-",
              "C156447-",
              "G156449-",
              "T156450-",
              "A156452-",
              "C156454-",
              "G156455-",
              "G156456-",
              "G156457-",
              "T156458-",
              "G156459-",
              "T156460-",
              "C156461-",
              "T156463-",
              "G156464-",
              "T156465-",
              "G156466-",
              "A156467-",
              "G156469-",
              "A156470-",
              "G156471-",
              "A156476-",
              "A156477-",
              "T156478-",
              "C156479-",
              "T156480-",
              "A156483-",
              "T156484-",
              "A156485-",
              "G156487-",
              "A156488-",
              "G156490-",
              "C156491-",
              "A156492-",
              "T156493-",
              "A156495-",
              "C156497-",
              "T156500-",
              "G156501-",
              "T156502-",
              "T156503-",
              "G156504-",
              "T156505-",
              "A156506-",
              "A156507-",
              "T156508-",
              "C156509-",
              "G156511-",
              "T156513-",
              "G156514-",
              "T156515-",
              "C156519-",
              "C156520-",
              "T156521-",
              "G156522-",
              "G156523-",
              "A156524-",
              "G156525-",
              "T156530-",
              "G156531-",
              "C156532-",
              "C156533-",
              "G156537-",
              "T156538-",
              "A156540-",
              "G156541-",
              "T156543-",
              "A156546-",
              "T156550-",
              "T156551-",
              "G156552-",
              "G156553-",
              "T156554-",
              "A156555-",
              "T156557-",
              "A156559-",
              "T156560-",
              "A156561-",
              "A156562-",
              "C156563-",
              "A156564-",
              "C156565-",
              "A156567-",
              "A156568-",
              "G156573-",
              "A156574-",
              "A156575-",
              "C156576-",
              "A156577-",
              "T156579-",
              "G156580-",
              "A156584-",
              "C156586-",
              "T156590-",
              "A156595-",
              "T156596-",
              "A156597-",
              "C156598-",
              "G156600-",
              "C156601-",
              "A156602-",
              "A156603-",
              "C156605-",
              "C156606-",
              "C156608-",
              "A156609-",
              "A156610-",
              "T156611-",
              "T156612-",
              "A156613-",
              "T156614-",
              "T156615-",
              "C156616-",
              "T156617-",
              "A156618-",
              "A156619-",
              "T156620-",
              "A156621-",
              "G156622-",
              "A156623-",
              "T156624-",
              "G156625-",
              "T156626-",
              "C156627-",
              "A156631-",
              "A156632-",
              "G156634-",
              "T156635-",
              "A156636-",
              "G156637-",
              "A156639-",
              "A156640-",
              "A156641-",
              "G156643-",
              "C156645-",
              "A156647-",
              "A156648-",
              "C156649-",
              "G156651-",
              "A156653-",
              "T156654-",
              "A156656-",
              "T156657-",
              "T156658-",
              "T156659-",
              "G156660-",
              "G156665-",
              "T156667-",
              "A156668-",
              "G156671-",
              "T156672-",
              "G156673-",
              "T156674-",
              "G156678-",
              "A156681-",
              "C156682-",
              "C156684-",
              "A156685-",
              "G156686-",
              "A156687-",
              "C156689-",
              "A156691-",
              "A156692-",
              "T156693-",
              "T156695-",
              "T156696-",
              "G156698-",
              "T156699-",
              "G156700-",
              "A156703-",
              "T156707-",
              "G156708-",
              "T156710-",
              "T156711-",
              "G156713-",
              "T156714-",
              "A156715-",
              "T156716-",
              "G156719-",
              "C156720-",
              "A156722-",
              "C156723-",
              "G156725-",
              "A156726-",
              "T156727-",
              "T156728-",
              "C156729-",
              "T156730-",
              "C156732-",
              "A156735-",
              "G156736-",
              "C156738-",
              "T156739-",
              "G156740-",
              "A156741-",
              "A156742-",
              "T156746-",
              "T156748-",
              "C156749-",
              "G156750-",
              "G156752-",
              "A156753-",
              "T156754-",
              "T156755-",
              "T156756-",
              "T156758-",
              "G156759-",
              "T156760-",
              "C156762-",
              "A156764-",
              "A156765-",
              "A156768-",
              "A156769-",
              "G156771-",
              "A156772-",
              "G156773-",
              "T156775-",
              "G156776-",
              "T156777-",
              "C156778-",
              "G156782-",
              "C156783-",
              "G156784-",
              "G156785-",
              "A156788-",
              "T156790-",
              "T156791-",
              "T156792-",
              "G156794-",
              "G156796-",
              "G156797-",
              "A156798-",
              "A156799-",
              "T156800-",
              "A156803-",
              "T156804-",
              "G156805-",
              "A156806-",
              "A156807-",
              "G156808-",
              "G156809-",
              "A156812-",
              "C156815-",
              "T156816-",
              "A156817-",
              "T156818-",
              "T156820-",
              "G156821-",
              "A156824-",
              "A156825-",
              "T156826-",
              "C156827-",
              "G156828-",
              "G156830-",
              "T156831-",
              "T156832-",
              "G156833-",
              "G156835-",
              "T156836-",
              "T156837-",
              "G156838-",
              "G156839-",
              "T156840-",
              "A156843-",
              "A156845-",
              "T156846-",
              "T156847-",
              "G156848-",
              "G156850-",
              "A156851-",
              "T156853-",
              "A156854-",
              "C156856-",
              "T156857-",
              "C156859-",
              "T156861-",
              "A156862-",
              "T156864-",
              "A156866-",
              "A156868-",
              "G156869-",
              "A156870-",
              "T156872-",
              "T156873-",
              "G156874-",
              "C156877-",
              "C156878-",
              "T156881-",
              "T156882-",
              "C156883-",
              "T156885-",
              "C156886-",
              "C156887-",
              "T156889-",
              "C156891-",
              "A156892-",
              "A156893-",
              "C156895-",
              "T156898-",
              "C156899-",
              "T156900-",
              "A156901-",
              "T156902-",
              "C156903-",
              "T156904-",
              "A156905-",
              "A156907-",
              "T156908-",
              "G156909-",
              "T156910-",
              "A156911-",
              "A156912-",
              "T156914-",
              "A156915-",
              "A156916-",
              "T156917-",
              "T156918-",
              "A156919-",
              "G156921-",
              "A156922-",
              "T156923-",
              "T156924-",
              "T156926-",
              "G156927-",
              "A156928-",
              "T156929-",
              "G156930-",
              "T156932-",
              "A156933-",
              "A156934-",
              "G156936-",
              "T156937-",
              "T156938-",
              "A156939-",
              "C156940-",
              "C156941-",
              "A156942-",
              "T156943-",
              "A156946-",
              "T156947-",
              "T156948-",
              "T156950-",
              "T156952-",
              "C156953-",
              "A156954-",
              "C156955-",
              "T156959-",
              "G156961-",
              "T156963-",
              "T156964-",
              "A156965-",
              "T156967-",
              "G156968-",
              "T156971-",
              "T156974-",
              "A156975-",
              "T156976-",
              "T156977-",
              "T156981-",
              "A156982-",
              "T156983-",
              "G156984-",
              "G156985-",
              "A156986-",
              "A156987-",
              "A156989-",
              "C156990-",
              "A156993-",
              "T156995-",
              "A156997-",
              "A156999-",
              "A157000-",
              "T157002-",
              "C157004-",
              "T157005-",
              "A157007-",
              "T157008-",
              "C157009-",
              "T157010-",
              "T157011-",
              "T157012-",
              "T157013-",
              "C157016-",
              "G157017-",
              "A157018-",
              "T157019-",
              "C157020-",
              "T157022-",
              "G157023-",
              "T157024-",
              "T157025-",
              "A157026-",
              "A157029-",
              "T157031-",
              "T157033-",
              "A157034-",
              "T157036-",
              "A157037-",
              "T157038-",
              "A157039-",
              "A157040-",
              "A157042-",
              "T157044-",
              "A157045-",
              "C157046-",
              "A157049-",
              "T157050-",
              "G157051-",
              "C157053-",
              "A157054-",
              "G157057-",
              "A157059-",
              "C157061-",
              "T157062-",
              "C157063-",
              "A157064-",
              "T157065-",
              "T157068-",
              "G157070-",
              "G157073-",
              "A157074-",
              "C157077-",
              "T157080-",
              "T157085-",
              "T157088-",
              "A157089-",
              "A157090-",
              "T157091-",
              "C157095-",
              "T157096-",
              "G157097-",
              "T157098-",
              "T157100-",
              "T157101-",
              "G157102-",
              "C157105-",
              "A157106-",
              "A157107-",
              "A157108-",
              "T157110-",
              "T157111-",
              "T157112-",
              "T157113-",
              "A157114-",
              "A157116-",
              "G157118-",
              "A157120-",
              "C157123-",
              "T157124-",
              "A157125-",
              "C157126-",
              "A157127-",
              "G157128-",
              "G157129-",
              "A157131-",
              "A157133-",
              "A157134-",
              "A157135-",
              "A157136-",
              "A157137-",
              "T157138-",
              "A157139-",
              "A157140-",
              "A157143-",
              "T157144-",
              "T157146-",
              "A157147-",
              "A157148-",
              "T157149-",
              "C157150-",
              "T157153-",
              "A157154-",
              "A157155-",
              "T157156-",
              "T157158-",
              "A157159-",
              "C157160-",
              "T157161-",
              "C157162-",
              "T157163-",
              "T157164-",
              "A157168-",
              "G157170-",
              "C157171-",
              "A157173-",
              "T157174-",
              "A157176-",
              "T157177-",
              "A157179-",
              "T157181-",
              "A157185-",
              "G157186-",
              "T157192-",
              "A157193-",
              "T157195-",
              "G157197-",
              "C157198-",
              "T157199-",
              "G157200-",
              "T157201-",
              "A157203-",
              "T157204-",
              "T157205-",
              "A157206-",
              "G157208-",
              "G157209-",
              "T157211-",
              "T157213-",
              "A157214-",
              "G157215-",
              "A157216-",
              "A157217-",
              "T157219-",
              "A157220-",
              "G157221-",
              "T157222-",
              "G157223-",
              "G157224-",
              "A157225-",
              "C157226-",
              "T157229-",
              "T157230-",
              "T157231-",
              "T157232-",
              "G157233-",
              "T157234-",
              "G157235-",
              "A157236-",
              "A157238-",
              "T157239-",
              "T157240-",
              "A157241-",
              "A157242-",
              "A157246-",
              "G157247-",
              "T157248-",
              "T157249-",
              "A157250-",
              "T157252-",
              "A157253-",
              "A157254-",
              "T157255-",
              "G157259-",
              "A157262-",
              "G157263-",
              "G157264-",
              "A157265-",
              "T157266-",
              "A157267-",
              "A157268-",
              "C157270-",
              "G157271-",
              "C157272-",
              "C157274-",
              "A157275-",
              "T157276-",
              "A157277-",
              "G157278-",
              "T157281-",
              "C157282-",
              "T157284-",
              "C157285-",
              "C157286-",
              "A157288-",
              "T157289-",
              "G157292-",
              "G157293-",
              "A157294-",
              "C157296-",
              "C157297-",
              "T157298-",
              "C157299-",
              "C157300-",
              "G157301-",
              "A157302-",
              "A157303-",
              "T157304-",
              "A157305-",
              "T157306-",
              "T157308-",
              "C157312-",
              "C157313-",
              "A157314-",
              "T157316-",
              "C157317-",
              "T157318-",
              "T157320-",
              "T157322-",
              "C157324-",
              "C157325-",
              "A157330-",
              "T157331-",
              "T157332-",
              "T157333-",
              "T157336-",
              "C157337-",
              "A157339-",
              "T157341-",
              "C157342-",
              "A157344-",
              "A157345-",
              "T157346-",
              "A157348-",
              "T157350-",
              "A157351-",
              "C157352-",
              "G157353-",
              "A157354-",
              "A157355-",
              "G157356-",
              "T157357-",
              "T157358-",
              "A157359-",
              "A157360-",
              "T157361-",
              "C157362-",
              "T157363-",
              "A157364-",
              "G157366-",
              "C157368-",
              "T157370-",
              "T157371-",
              "T157372-",
              "A157373-",
              "G157374-",
              "A157375-",
              "T157376-",
              "T157377-",
              "T157379-",
              "C157380-",
              "A157382-",
              "G157384-",
              "T157385-",
              "G157386-",
              "T157387-",
              "T157388-",
              "A157389-",
              "A157390-",
              "C157391-",
              "T157392-",
              "T157395-",
              "G157397-",
              "A157398-",
              "T157399-",
              "A157402-",
              "T157404-",
              "A157405-",
              "C157406-",
              "A157407-",
              "T157408-",
              "T157410-",
              "A157411-",
              "T157412-",
              "G157413-",
              "G157414-",
              "G157415-",
              "A157416-",
              "T157417-",
              "C157419-",
              "C157420-",
              "T157423-",
              "G157426-",
              "C157427-",
              "C157428-",
              "T157429-",
              "A157430-",
              "A157431-",
              "C157432-",
              "T157433-",
              "A157434-",
              "A157435-",
              "C157436-",
              "A157437-",
              "T157439-",
              "A157441-",
              "C157442-",
              "G157443-",
              "T157444-",
              "G157445-",
              "A157446-",
              "A157447-",
              "A157448-",
              "T157449-",
              "A157450-",
              "A157452-",
              "T157454-",
              "T157456-",
              "T157457-",
              "T157458-",
              "C157459-",
              "A157461-",
              "T157466-",
              "G157467-",
              "A157468-",
              "T157470-",
              "T157472-",
              "T157473-",
              "T157474-",
              "T157475-",
              "A157476-",
              "C157477-",
              "A157478-",
              "T157481-",
              "G157483-",
              "A157485-",
              "T157486-",
              "C157487-",
              "T157488-",
              "T157490-",
              "C157491-",
              "A157492-",
              "T157493-",
              "T157494-",
              "A157495-",
              "C157496-",
              "T157497-",
              "A157499-",
              "G157500-",
              "G157502-",
              "C157503-",
              "G157504-",
              "A157506-",
              "A157508-",
              "T157510-",
              "A157511-",
              "C157512-",
              "A157513-",
              "T157514-",
              "T157517-",
              "T157518-",
              "A157519-",
              "A157520-",
              "A157521-",
              "A157522-",
              "C157525-",
              "T157527-",
              "T157528-",
              "T157530-",
              "T157531-",
              "T157532-",
              "T157533-",
              "A157534-",
              "G157535-",
              "A157536-",
              "A157537-",
              "A157538-",
              "C157539-",
              "G157541-",
              "T157542-",
              "A157543-",
              "T157544-",
              "C157545-",
              "T157548-",
              "T157549-",
              "C157551-",
              "T157552-",
              "A157553-",
              "A157555-",
              "A157557-",
              "T157558-",
              "A157559-",
              "G157561-",
              "C157562-",
              "T157563-",
              "G157564-",
              "A157565-",
              "T157566-",
              "A157568-",
              "A157569-",
              "T157570-",
              "A157576-",
              "A157577-",
              "C157578-",
              "A157580-",
              "G157581-",
              "A157582-",
              "A157583-",
              "A157585-",
              "T157586-",
              "A157587-",
              "G157588-",
              "A157589-",
              "T157591-",
              "T157592-",
              "G157594-",
              "C157595-",
              "A157596-",
              "T157597-",
              "C157598-",
              "G157599-",
              "T157601-",
              "T157602-",
              "A157603-",
              "A157604-",
              "C157605-",
              "A157606-",
              "C157607-",
              "A157608-",
              "T157610-",
              "A157611-",
              "A157614-",
              "C157615-",
              "A157617-",
              "A157618-",
              "A157621-",
              "T157622-",
              "T157623-",
              "T157625-",
              "G157626-",
              "A157627-",
              "A157629-",
              "A157633-",
              "T157634-",
              "C157635-",
              "A157636-",
              "C157638-",
              "A157639-",
              "T157641-",
              "G157642-",
              "A157643-",
              "C157647-",
              "T157649-",
              "T157650-",
              "A157651-",
              "A157652-",
              "A157653-",
              "T157654-",
              "C157656-",
              "A157659-",
              "C157661-",
              "G157663-",
              "A157664-",
              "G157666-",
              "A157667-",
              "A157668-",
              "C157670-",
              "A157671-",
              "A157672-",
              "G157674-",
              "A157675-",
              "T157676-",
              "A157677-",
              "T157697-",
              "G157698-",
              "T157699-",
              "A157701-",
              "T157702-",
              "T157704-",
              "A157705-",
              "T157706-",
              "A157707-",
              "A157709-",
              "A157711-",
              "A157712-",
              "T157713-",
              "G157714-",
              "G157716-",
              "G157717-",
              "T157719-",
              "T157720-",
              "T157721-",
              "C157722-",
              "A157723-",
              "C157725-",
              "C157726-",
              "C157727-",
              "A157728-",
              "C157729-",
              "T157730-",
              "G157731-",
              "T157733-",
              "T157734-",
              "T157736-",
              "C157737-",
              "A157738-",
              "T157739-",
              "T157740-",
              "A157741-",
              "A157743-",
              "T157744-",
              "G157745-",
              "G157746-",
              "T157747-",
              "T157748-",
              "A157749-",
              "G157750-",
              "A157751-",
              "G157754-",
              "T157755-",
              "A157756-",
              "C157757-",
              "A157758-",
              "C157759-",
              "C157760-",
              "A157761-",
              "A157762-",
              "C157764-",
              "A157765-",
              "T157766-",
              "G157767-",
              "T157768-",
              "C157771-",
              "T157773-",
              "C157774-",
              "G157775-",
              "A157776-",
              "G157777-",
              "T157778-",
              "T157779-",
              "A157780-",
              "C157781-",
              "T157782-",
              "T157783-",
              "G157785-",
              "T157787-",
              "G157788-",
              "G157794-",
              "A157796-",
              "A157798-",
              "C157800-",
              "A157801-",
              "T157802-",
              "T157803-",
              "T157804-",
              "C157805-",
              "T157806-",
              "C157809-",
              "C157811-",
              "C157812-",
              "A157816-",
              "T157818-",
              "T157821-",
              "A157822-",
              "A157823-",
              "A157825-",
              "C157827-",
              "C157829-",
              "T157830-",
              "T157831-",
              "T157832-",
              "A157833-",
              "T157834-",
              "A157835-",
              "G157836-",
              "T157837-",
              "C157838-",
              "A157839-",
              "T157840-",
              "C157841-",
              "G157842-",
              "A157843-",
              "C157844-",
              "T157845-",
              "G157846-",
              "G157847-",
              "T157849-",
              "A157850-",
              "G157851-",
              "T157852-",
              "T157853-",
              "C157854-",
              "A157855-",
              "A157856-",
              "T157859-",
              "A157860-",
              "C157861-",
              "G157862-",
              "A157863-",
              "A157864-",
              "T157865-",
              "G157866-",
              "T157867-",
              "A157868-",
              "T157869-",
              "A157870-",
              "A157871-",
              "C157872-",
              "A157873-",
              "T157874-",
              "C157876-",
              "T157877-",
              "A157879-",
              "A157880-",
              "A157881-",
              "C157882-",
              "A157884-",
              "T157885-",
              "A157886-",
              "T157887-",
              "G157889-",
              "A157891-",
              "T157892-",
              "T157895-",
              "T157896-",
              "G157897-",
              "A157899-",
              "T157900-",
              "A157902-",
              "A157903-",
              "T157904-",
              "C157905-",
              "A157906-",
              "T157907-",
              "C157910-",
              "C157911-",
              "A157913-",
              "G157914-",
              "A157915-",
              "A157917-",
              "C157919-",
              "A157920-",
              "T157921-",
              "A157922-",
              "T157923-",
              "C157924-",
              "A157925-",
              "C157927-",
              "G157928-",
              "A157929-",
              "G157930-",
              "T157931-",
              "T157932-",
              "G157933-",
              "A157934-",
              "T157935-",
              "A157936-",
              "T157937-",
              "T157941-",
              "C157942-",
              "G157943-",
              "G157944-",
              "T157945-",
              "T157947-",
              "A157948-",
              "A157949-",
              "A157952-",
              "T157954-",
              "T157955-",
              "C157956-",
              "A157957-",
              "C157958-",
              "A157962-",
              "T157963-",
              "A157964-",
              "A157965-",
              "A157967-",
              "T157968-",
              "T157969-",
              "C157971-",
              "C157972-",
              "A157973-",
              "A157975-",
              "A157976-",
              "A157977-",
              "C157978-",
              "G157980-",
              "C157981-",
              "T157982-",
              "A157985-",
              "T157987-",
              "A157989-",
              "T157990-",
              "A157992-",
              "A157993-",
              "A157994-",
              "A157995-",
              "A157997-",
              "T157998-",
              "T157999-",
              "C158000-",
              "A158001-",
              "G158003-",
              "G158004-",
              "G158005-",
              "A158006-",
              "A158007-",
              "A158008-",
              "G158010-",
              "A158011-",
              "T158012-",
              "A158013-",
              "T158014-",
              "C158015-",
              "T158017-",
              "C158018-",
              "A158019-",
              "C158020-",
              "G158021-",
              "T158022-",
              "G158024-",
              "A158025-",
              "G158031-",
              "T158034-",
              "A158035-",
              "G158036-",
              "T158037-",
              "T158039-",
              "C158040-",
              "G158041-",
              "C158042-",
              "G158044-",
              "C158048-",
              "C158049-",
              "G158050-",
              "T158051-",
              "C158052-",
              "C158053-",
              "T158054-",
              "G158055-",
              "A158057-",
              "T158058-",
              "A158059-",
              "T158064-",
              "A158065-",
              "C158067-",
              "T158068-",
              "T158070-",
              "A158071-",
              "T158072-",
              "A158074-",
              "T158075-",
              "G158077-",
              "G158078-",
              "G158080-",
              "A158082-",
              "T158083-",
              "A158084-",
              "T158085-",
              "G158086-",
              "A158087-",
              "T158088-",
              "C158089-",
              "A158090-",
              "G158091-",
              "C158093-",
              "C158094-",
              "T158096-",
              "T158098-",
              "A158099-",
              "T158100-",
              "A158101-",
              "A158103-",
              "A158104-",
              "G158105-",
              "T158106-",
              "A158109-",
              "A158111-",
              "G158112-",
              "G158113-",
              "T158114-",
              "T158115-",
              "A158116-",
              "T158117-",
              "A158118-",
              "G158119-",
              "C158120-",
              "G158121-",
              "A158123-",
              "C158124-",
              "T158127-",
              "A158128-",
              "C158129-",
              "G158132-",
              "T158133-",
              "A158134-",
              "C158135-",
              "T158136-",
              "A158138-",
              "T158142-",
              "G158144-",
              "G158145-",
              "T158147-",
              "A158148-",
              "T158149-",
              "A158150-",
              "T158151-",
              "G158152-",
              "A158153-",
              "T158154-",
              "A158155-",
              "C158158-",
              "C158159-",
              "G158161-",
              "A158162-",
              "G158163-",
              "C158164-",
              "T158165-",
              "A158167-",
              "A158168-",
              "A158169-",
              "A158172-",
              "T158173-",
              "C158174-",
              "T158176-",
              "C158177-",
              "G158178-",
              "C158181-",
              "T158182-",
              "A158183-",
              "A158184-",
              "T158185-",
              "T158186-",
              "G158187-",
              "C158188-",
              "G158189-",
              "G158193-",
              "A158194-",
              "T158197-",
              "G158198-",
              "C158199-",
              "A158201-",
              "A158202-",
              "G158204-",
              "A158205-",
              "C158206-",
              "G158207-",
              "A158208-",
              "A158209-",
              "T158210-",
              "A158213-",
              "T158214-",
              "T158215-",
              "T158216-",
              "A158217-",
              "T158218-",
              "T158219-",
              "G158220-",
              "T158221-",
              "T158223-",
              "G158225-",
              "C158227-",
              "A158231-",
              "A158233-",
              "G158237-",
              "A158238-",
              "C158240-",
              "A158241-",
              "G158243-",
              "G158245-",
              "T158246-",
              "C158247-",
              "A158248-",
              "T158249-",
              "G158251-",
              "T158252-",
              "T158253-",
              "G158254-",
              "A158255-",
              "T158256-",
              "A158257-",
              "T158258-",
              "C158259-",
              "T158260-",
              "A158261-",
              "T158263-",
              "A158264-",
              "T158265-",
              "C158266-",
              "A158268-",
              "T158269-",
              "G158271-",
              "A158272-",
              "T158273-",
              "G158275-",
              "A158276-",
              "G158278-",
              "C158279-",
              "C158280-",
              "C158283-",
              "A158285-",
              "A158287-",
              "C158289-",
              "A158290-",
              "T158291-",
              "A158292-",
              "T158293-",
              "G158296-",
              "C158297-",
              "A158298-",
              "G158299-",
              "A158300-",
              "A158301-",
              "T158303-",
              "A158304-",
              "T158305-",
              "G158306-",
              "T158308-",
              "A158309-",
              "A158310-",
              "A158312-",
              "T158313-",
              "G158314-",
              "T158315-",
              "G158316-",
              "C158317-",
              "G158318-",
              "A158319-",
              "A158320-",
              "C158321-",
              "C158322-",
              "A158323-",
              "T158329-",
              "A158331-",
              "T158332-",
              "A158333-",
              "T158334-",
              "G158336-",
              "G158338-",
              "T158339-",
              "T158340-",
              "G158341-",
              "C158342-",
              "G158343-",
              "T158345-",
              "T158346-",
              "T158347-",
              "T158348-",
              "A158349-",
              "A158351-",
              "C158352-",
              "G158353-",
              "G158354-",
              "A158355-",
              "T158357-",
              "T158360-",
              "T158362-",
              "A158363-",
              "T158364-",
              "G158365-",
              "A158370-",
              "G158371-",
              "G158372-",
              "G158374-",
              "G158375-",
              "T158378-",
              "C158379-",
              "G158380-",
              "T158382-",
              "G158386-",
              "G158387-",
              "G158389-",
              "A158390-",
              "C158391-",
              "C158393-",
              "A158394-",
              "C158395-",
              "A158396-",
              "T158397-",
              "A158400-",
              "C158401-",
              "C158402-",
              "A158404-",
              "C158405-",
              "G158406-",
              "C158407-",
              "C158409-",
              "T158410-",
              "G158412-",
              "A158413-",
              "A158415-",
              "G158416-",
              "T158418-",
              "T158419-",
              "A158420-",
              "C158422-",
              "A158423-",
              "G158424-",
              "A158425-",
              "A158426-",
              "G158427-",
              "A158428-",
              "T158429-",
              "G158430-",
              "G158431-",
              "T158433-",
              "G158434-",
              "G158435-",
              "A158436-",
              "T158437-",
              "G158438-",
              "A158439-",
              "A158440-",
              "C158442-",
              "A158443-",
              "T158444-",
              "A158447-",
              "T158450-",
              "C158451-",
              "T158452-",
              "C158455-",
              "A158456-",
              "T158458-",
              "A158459-",
              "A158461-",
              "A158463-",
              "T158464-",
              "G158465-",
              "C158467-",
              "C158468-",
              "A158469-",
              "T158471-",
              "A158472-",
              "T158473-",
              "G158474-",
              "T158475-",
              "C158476-",
              "G158477-",
              "C158479-",
              "A158481-",
              "T158482-",
              "C158487-",
              "A158488-",
              "T158489-",
              "G158490-",
              "G158493-",
              "A158496-",
              "A158499-",
              "T158500-",
              "T158501-",
              "T158502-",
              "A158503-",
              "T158506-",
              "T158508-",
              "C158509-",
              "T158510-",
              "A158511-",
              "G158512-",
              "A158513-",
              "G158514-",
              "G158515-",
              "T158516-",
              "T158517-",
              "A158518-",
              "A158520-",
              "A158521-",
              "C158522-",
              "A158524-",
              "T158525-",
              "A158526-",
              "G158527-",
              "T158528-",
              "G158530-",
              "T158531-",
              "G158532-",
              "T158533-",
              "A158534-",
              "G158535-",
              "A158538-",
              "T158540-",
              "G158541-",
              "T158542-",
              "A158543-",
              "A158544-",
              "T158545-",
              "A158546-",
              "T158547-",
              "C158548-",
              "G158549-",
              "A158550-",
              "A158551-",
              "T158552-",
              "C158553-",
              "T158554-",
              "A158555-",
              "T158557-",
              "C158558-",
              "T158560-",
              "T158561-",
              "A158562-",
              "G158563-",
              "C158564-",
              "T158565-",
              "T158567-",
              "A158569-",
              "C158572-",
              "A158574-",
              "T158575-",
              "T158577-",
              "A158581-",
              "T158582-",
              "G158583-",
              "A158584-",
              "T158586-",
              "G158587-",
              "A158589-",
              "C158590-",
              "C158591-",
              "A158592-",
              "A158593-",
              "A158594-",
              "T158595-",
              "T158596-",
              "A158597-",
              "C158599-",
              "A158600-",
              "T158601-",
              "C158602-",
              "T158604-",
              "T158605-",
              "A158607-",
              "A158608-",
              "T158611-",
              "T158612-",
              "C158613-",
              "C158614-",
              "T158615-",
              "A158616-",
              "A158619-",
              "T158621-",
              "A158622-",
              "A158623-",
              "C158625-",
              "T158627-",
              "G158628-",
              "C158629-",
              "T158630-",
              "C158631-",
              "A158633-",
              "T158634-",
              "T158751G",
              "T158787G",
              "A159351G",
              "T159530C",
              "C159632T",
              "C159741T",
              "G160413T",
              "-160924T",
              "C161356T",
              "A161519T",
              "T162384C",
              "G162388A",
              "C162639T",
              "A162720G",
              "-162852A",
              "A163203-",
              "A163204-",
              "A163207-",
              "A163208-",
              "T163210-",
              "A163211-",
              "C163256T",
              "A163886G",
              "G165006A",
              "C166006T",
              "C166309A",
              "T166712-",
              "G167029A",
              "T168185C",
              "C168466A",
              "C168769T",
              "C168987A",
              "A169081G",
              "C169530-",
              "T169721A",
              "T169792C",
              "C170999T",
              "C171209A",
              "A172550G",
              "-172667T",
              "C172671T",
              "A173102G",
              "-173284A",
              "G173363T",
              "G173436A",
              "C173569T",
              "A173974G",
              "A174044T",
              "C174102A",
              "C174146T",
              "G174301A",
              "G174537-",
              "T174539-",
              "G174540-",
              "A174541-",
              "A174542-",
              "C175964T",
              "C176453T",
              "G176715A",
              "T178237C",
              "A178328-",
              "G178435T",
              "G178639A",
              "C178702T",
              "G178791A",
              "G179023A",
              "C179127-",
              "A179128-",
              "T179129-",
              "T179130-",
              "A179131-",
              "T179132-",
              "A179133-",
              "T179134-",
              "C179136-",
              "A179137-",
              "T179138-",
              "T179139-",
              "A179140-",
              "T179141-",
              "A179142-",
              "T179143-",
              "T179159-",
              "C179181-",
              "C179190-",
              "A179212-",
              "A179214-",
              "A179216-",
              "C179217-",
              "A179218-",
              "T179219-",
              "T179220-",
              "A179221-",
              "A179223-",
              "T179224-",
              "A179225-",
              "C179226-",
              "A179227-",
              "T179228-",
              "T179229-",
              "A179230-",
              "T179231-",
              "A179232-",
              "C179235-",
              "C179366T",
              "A179538C",
              "G179589T",
              "T179690C",
              "A180163G",
              "T180435A",
              "-180480A",
              "A180548G",
              "-180578T",
              "T181190-",
              "T181191-",
              "A181193-",
              "A181197-",
              "T181198-",
              "A181199-",
              "A181201-",
              "T181202-",
              "G181203-",
              "A181204-",
              "G181206-",
              "T181208-",
              "C181209-",
              "T181233C",
              "C181648A",
              "G181872A",
              "-182348C",
              "-182356T",
              "T182899C",
              "A183491G",
              "A183557-",
              "T183718C",
              "T184286C",
              "G184526T",
              "T184979C",
              "G185268A",
              "A185762G",
              "T185900C",
              "T186466G",
              "A186505G",
              "C186840T",
              "T187345C",
              "C187533A",
              "G187896T",
              "T187964C",
              "G188726A",
              "A188747C",
              "A188812G",
              "A188871G",
              "A189896G",
              "A189909C",
              "A190198-",
              "C190199-",
              "G190404T",
              "T190596G",
              "A190648T",
              "A191051G",
              "T191134C",
              "T191196C",
              "C191459T",
              "G191798A",
              "A192374C",
              "A192435-",
              "A192436-",
              "G192437-",
              "T192438-",
              "A192442-",
              "A192443-",
              "G192444-",
              "T192445-",
              "T192446-",
              "A192447-",
              "T192450-",
              "A192451-",
              "G192453-",
              "T192454-",
              "C192455-",
              "A192456-",
              "T192457-",
              "A192458-",
              "A192459-",
              "T192461-",
              "T192462-",
              "A192463-",
              "T192466-",
              "A192467-",
              "C192471-",
              "T192473-",
              "A192474-",
              "A192475-",
              "T192477-",
              "T192478-",
              "A192479-",
              "T192481-",
              "T192482-",
              "A192483-",
              "A192484-",
              "G192485-",
              "T192486-",
              "C192487-",
              "T192489-",
              "A192491-",
              "G192492-",
              "T192493-",
              "T192494-",
              "A192495-",
              "G192496-",
              "T192497-",
              "T192498-",
              "A192499-",
              "G192501-",
              "A192504-",
              "T192505-",
              "A192507-",
              "G192508-",
              "T192510-",
              "A192511-",
              "G192512-",
              "T192513-",
              "T192514-",
              "A192516-",
              "G192517-",
              "C192519T",
              "C193168T",
              "C194065T",
              "G194067A",
              "C194243T",
              "G194551A",
              "A194656G",
              "A195124C",
              "T195706C",
              "T195901C",
              "G196009A",
              "T196117C",
              "C196461T",
              "A196490G",
              "A196608-",
              "A196609-",
              "A196611-",
              "C196735T",
              "A196744G"
            ],
            "NBT03_gp002": [
              "A121S",
              "V171-"
            ],
            "NBT03_gp003": [
              "A189V",
              "D489N"
            ],
            "NBT03_gp004": [
              "I48T",
              "A249T"
            ],
            "NBT03_gp006": [
              "S219L"
            ],
            "NBT03_gp008": [
              "M109I",
              "S258L",
              "Y300H",
              "C304R",
              "A426T",
              "L602I",
              "K637E"
            ],
            "NBT03_gp009": [
              "S32G"
            ],
            "NBT03_gp010": [
              "E393K",
              "I425V"
            ],
            "NBT03_gp011": [
              "X47V",
              "V126I",
              "X151*"
            ],
            "NBT03_gp012": [
              "D153-",
              "X154-",
              "X156*"
            ],
            "NBT03_gp013": [
              "N12D",
              "S113N"
            ],
            "NBT03_gp014": [
              "T80M",
              "D117E",
              "C241Y",
              "G258-"
            ],
            "NBT03_gp015": [
              "P184H",
              "L205R"
            ],
            "NBT03_gp017": [
              "S11P",
              "V17I",
              "X25E",
              "X178*"
            ],
            "NBT03_gp018": [
              "C144Y",
              "C415R"
            ],
            "NBT03_gp019": [
              "H27P",
              "V78I"
            ],
            "NBT03_gp020": [
              "C279Y"
            ],
            "NBT03_gp021": [
              "M160I"
            ],
            "NBT03_gp022": [
              "T159I"
            ],
            "NBT03_gp023": [
              "T3A"
            ],
            "NBT03_gp024": [
              "T109A"
            ],
            "NBT03_gp025": [
              "X78R",
              "G219-",
              "X220-"
            ],
            "NBT03_gp029": [
              "E17V"
            ],
            "NBT03_gp036": [
              "C622Y"
            ],
            "NBT03_gp043": [
              "V307A"
            ],
            "NBT03_gp045": [
              "A17T",
              "X21S",
              "N23D",
              "X61N",
              "X154*"
            ],
            "NBT03_gp046": [
              "K140N",
              "L222I"
            ],
            "NBT03_gp047": [
              "P251S"
            ],
            "NBT03_gp049": [
              "Y12H",
              "H205Y"
            ],
            "NBT03_gp050": [
              "I428T",
              "A484S",
              "I501V"
            ],
            "NBT03_gp051": [
              "V10I"
            ],
            "NBT03_gp053": [
              "N199D"
            ],
            "NBT03_gp059": [
              "D321E",
              "C382S",
              "L521P",
              "P582H"
            ],
            "NBT03_gp063": [
              "S211T"
            ],
            "NBT03_gp064": [
              "S79T",
              "T328A",
              "F591V"
            ],
            "NBT03_gp068": [
              "D303E"
            ],
            "NBT03_gp070": [
              "S73N"
            ],
            "NBT03_gp071": [
              "X244N",
              "X372*"
            ],
            "NBT03_gp079": [
              "R134H",
              "K152Q"
            ],
            "NBT03_gp090": [
              "I77V"
            ],
            "NBT03_gp092": [
              "V537I"
            ],
            "NBT03_gp096": [
              "D454N"
            ],
            "NBT03_gp099": [
              "A19T",
              "S124L"
            ],
            "NBT03_gp102": [
              "A313T",
              "C436Y"
            ],
            "NBT03_gp104": [
              "T493M"
            ],
            "NBT03_gp105": [
              "A26S"
            ],
            "NBT03_gp109": [
              "A63V",
              "T122A"
            ],
            "NBT03_gp112": [
              "F594S"
            ],
            "NBT03_gp115": [
              "F283Y",
              "M740I"
            ],
            "NBT03_gp119": [
              "X39H",
              "X91*"
            ],
            "NBT03_gp124": [
              "P76Q",
              "I249V",
              "Q463R"
            ],
            "NBT03_gp129": [
              "D32N",
              "D256E"
            ],
            "NBT03_gp130": [
              "X6V",
              "X1165*"
            ],
            "NBT03_gp131": [
              "Y358H",
              "X370M",
              "Q493P"
            ],
            "NBT03_gp134": [
              "Y42S",
              "T222A"
            ],
            "NBT03_gp138": [
              "P2S"
            ],
            "NBT03_gp142": [
              "I111V",
              "X131-",
              "X132-",
              "X133-",
              "X134-",
              "X135-",
              "X136-",
              "X137-",
              "T138-",
              "Y140-",
              "Q141-",
              "X142-",
              "T143-",
              "T144-",
              "X145-",
              "V146-",
              "V228X"
            ],
            "NBT03_gp143": [
              "D106N",
              "S161L"
            ],
            "NBT03_gp145": [
              "Y107S"
            ],
            "NBT03_gp146": [
              "V96I",
              "M111I"
            ],
            "NBT03_gp148": [
              "A125V"
            ],
            "NBT03_gp149": [
              "N21S"
            ],
            "NBT03_gp150": [
              "R315C"
            ],
            "NBT03_gp152": [
              "L227S"
            ],
            "NBT03_gp153": [
              "I139V"
            ],
            "NBT03_gp155": [
              "L85M"
            ],
            "NBT03_gp156": [
              "I205T",
              "T239I"
            ],
            "NBT03_gp157": [
              "X101I",
              "K300*",
              "X304*"
            ],
            "NBT03_gp158": [
              "V265I",
              "X419R",
              "X504*"
            ],
            "NBT03_gp159": [
              "K185R"
            ],
            "NBT03_gp161": [
              "P50Q"
            ],
            "NBT03_gp162": [
              "G100E"
            ],
            "NBT03_gp165": [
              "S18T"
            ],
            "NBT03_gp168": [
              "E134G"
            ],
            "NBT03_gp169": [
              "X2-",
              "X3-",
              "K4X"
            ],
            "NBT03_gp170": [
              "G354S"
            ],
            "NBT03_gp171": [
              "A34V",
              "I142T",
              "T300A"
            ],
            "NBT03_gp172": [
              "I11V",
              "X21F",
              "X191*"
            ],
            "NBT03_gp173": [
              "A98D",
              "V173I",
              "X331N",
              "X334I",
              "V515A",
              "X734-",
              "V788A",
              "E1057D",
              "A1305T",
              "L1704R",
              "D1717G",
              "X1881*"
            ],
            "NBT03_gp175": [
              "S63A",
              "E80V"
            ],
            "NBT03_gp176": [
              "I48T",
              "L136F",
              "A249T"
            ],
            "NBT03_gp177": [
              "A189V",
              "T488I",
              "D489N"
            ]
          },
          "labels": {
            "aa": "NBT03_gp002: A121S, V171-; NBT03_gp003: A189V, D489N; NBT03_gp004: I48T, A249T; NBT03_gp006: S219L; NBT03_gp008: M109I, S258L, Y300H, C304R, A426T, L602I, K637E; NBT03_gp009: S32G; NBT03_gp010: E393K, I425V; NBT03_gp011: X47V, V126I, X151*; NBT03_gp012: D153-, X154-, X156*; NBT03_gp013: N12D, S113N; NBT03_gp014: T80M, D117E, C241Y, G258-; NBT03_gp015: P184H, L205R; NBT03_gp017: S11P, V17I, X25E, X178*; NBT03_gp018: C144Y, C415R; NBT03_gp019: H27P, V78I; NBT03_gp020: C279Y; NBT03_gp021: M160I; NBT03_gp022: T159I; NBT03_gp023: T3A; NBT03_gp024: T109A; NBT03_gp025: X78R, G219-, X220-; NBT03_gp029: E17V; NBT03_gp036: C622Y; NBT03_gp043: V307A; NBT03_gp045: A17T, X21S, N23D, X61N, X154*; NBT03_gp046: K140N, L222I; NBT03_gp047: P251S; NBT03_gp049: Y12H, H205Y; NBT03_gp050: I428T, A484S, I501V; NBT03_gp051: V10I; NBT03_gp053: N199D; NBT03_gp059: D321E, C382S, L521P, P582H; NBT03_gp063: S211T; NBT03_gp064: S79T, T328A, F591V; NBT03_gp068: D303E; NBT03_gp070: S73N; NBT03_gp071: X244N, X372*; NBT03_gp079: R134H, K152Q; NBT03_gp090: I77V; NBT03_gp092: V537I; NBT03_gp096: D454N; NBT03_gp099: A19T, S124L; NBT03_gp102: A313T, C436Y; NBT03_gp104: T493M; NBT03_gp105: A26S; NBT03_gp109: A63V, T122A; NBT03_gp112: F594S; NBT03_gp115: F283Y, M740I; NBT03_gp119: X39H, X91*; NBT03_gp124: P76Q, I249V, Q463R; NBT03_gp129: D32N, D256E; NBT03_gp130: X6V, X1165*; NBT03_gp131: Y358H, X370M, Q493P; NBT03_gp134: Y42S, T222A; NBT03_gp138: P2S; NBT03_gp142: I111V, X131-, X132-, X133-, X134-, X135-, X136-, X137-, T138-, Y140-, Q141-, X142-, T143-, T144-, X145-, V146-, V228X; NBT03_gp143: D106N, S161L; NBT03_gp145: Y107S; NBT03_gp146: V96I, M111I; NBT03_gp148: A125V; NBT03_gp149: N21S; NBT03_gp150: R315C; NBT03_gp152: L227S; NBT03_gp153: I139V; NBT03_gp155: L85M; NBT03_gp156: I205T, T239I; NBT03_gp157: X101I, K300*, X304*; NBT03_gp158: V265I, X419R, X504*; NBT03_gp159: K185R; NBT03_gp161: P50Q; NBT03_gp162: G100E; NBT03_gp165: S18T; NBT03_gp168: E134G; NBT03_gp169: X2-, X3-, K4X; NBT03_gp170: G354S; NBT03_gp171: A34V, I142T, T300A; NBT03_gp172: I11V, X21F, X191*; NBT03_gp173: A98D, V173I, X331N, X334I, V515A, X734-, V788A, E1057D, A1305T, L1704R, D1717G, X1881*; NBT03_gp175: S63A, E80V; NBT03_gp176: I48T, L136F, A249T; NBT03_gp177: A189V, T488I, D489N"
          }
        },
        "children": [
          {
            "name": "PV448277.1",
            "node_attrs": {
              "div": 0.00248527,
              "num_date": {
                "value": 2025.109,
                "inferred": true,
                "raw_value": "2025-02"
              },
              "Genotype": {
                "value": "Ib",
                "confidence": {
                  "Ib": 1.0
                },
                "entropy": -1e-12
              },
              "strain": {
                "value": "PV448277.1"
              },
              "country": {
                "value": "USA",
                "confidence": {
                  "USA": 1.0
                },
                "entropy": -1e-12
              }
            },
            "branch_attrs": {
              "mutations": {
                "nuc": [
                  "G641A",
                  "C663T",
                  "C4301T",
                  "-173304A",
                  "-173305T",
                  "G192909A",
                  "G196547A",
                  "C196569T"
                ],
                "NBT03_gp003": [
                  "D103N"
                ],
                "NBT03_gp177": [
                  "D103N"
                ]
              },
              "labels": {
                "aa": "NBT03_gp003: D103N; NBT03_gp177: D103N"
              }
            }
          },
          {
            "name": "NODE_0000088",
            "node_attrs": {
              "div": 0.00245944,
              "num_date": {
                "value": 2024.62
              },
              "Genotype": {
                "value": "Ib",
                "confidence": {
                  "Ib": 1.0
                },
                "entropy": 3.23e-07
              },
              "country": {
                "value": "USA",
                "confidence": {
                  "USA": 0.994,
                  "Italy": 0.00483,
                  "Thailand": 0.00139
                },
                "entropy": 0.0416
              }
            },
            "branch_attrs": {
              "mutations": {
                "nuc": [
                  "C149733T",
                  "T150570-"
                ],
                "NBT03_gp151": [
                  "Q98*"
                ]
              },
              "labels": {
                "aa": "NBT03_gp151: Q98*"
              }
            },
            "children": [
              {
                "name": "PV844899.1",
                "node_attrs": {
                  "div": 0.00251715,
                  "num_date": {
                    "value": 2025.412,
                    "inferred": true,
                    "raw_value": "2025-05"
                  },
                  "Genotype": {
                    "value": "Ib",
                    "confidence": {
                      "Ib": 1.0
                    },
                    "entropy": -1e-12
                  },
                  "strain": {
                    "value": "PV844899.1"
                  },
                  "country": {
                    "value": "Italy",
                    "confidence": {
                      "Italy": 1.0
                    },
                    "entropy": -1e-12
                  }
                },
                "branch_attrs": {
                  "mutations": {
                    "nuc": [
                      "A8657T",
                      "A20333T",
                      "C26820T",
                      "C34432T",
                      "C47672T",
                      "T50373-",
                      "C50374-",
                      "T50375-",
                      "A50376-",
                      "C50377-",
                      "C50378-",
                      "C50379-",
                      "T50380-",
                      "A50381-",
                      "A50382-",
                      "A50383-",
                      "C50384-",
                      "T50385-",
                      "T50386-",
                      "T50387-",
                      "A50388-",
                      "A50389-",
                      "C50390-",
                      "A50391-",
                      "A50392-",
                      "T50393-",
                      "C50394-",
                      "T50395-",
                      "C50396-",
                      "T68600-",
                      "T89895A",
                      "C128327T",
                      "-140134A",
                      "-140135A",
                      "A140143-",
                      "A140144-",
                      "T140145-",
                      "A146851-",
                      "T146852-",
                      "T146853-",
                      "T146854-",
                      "T146863-",
                      "T146864-",
                      "-146870T",
                      "-146871T",
                      "A146877T",
                      "T146880A",
                      "-146884T",
                      "-146885T",
                      "-146886T",
                      "-146887A",
                      "-146888T",
                      "T148344A",
                      "A150569-",
                      "A150571-",
                      "T150572-",
                      "G150573-",
                      "A150574-",
                      "T150575-",
                      "G150576-",
                      "G150577-",
                      "A150578-",
                      "T150579-",
                      "A150580-",
                      "T150581-",
                      "-150585G",
                      "-150586A",
                      "-150587T",
                      "-150588A",
                      "-150589T",
                      "-150590G",
                      "-150591A",
                      "-150592T",
                      "-150593G",
                      "-150594G",
                      "-150595A",
                      "A153424-",
                      "A173271-",
                      "A173322-",
                      "A173323-",
                      "A173324-",
                      "A173325-",
                      "C173326-",
                      "A173327-",
                      "T173328-",
                      "A173329-",
                      "T173330-",
                      "A173331-",
                      "A173332-",
                      "C173333-",
                      "A173351-",
                      "A178714T",
                      "C179118-",
                      "A179119-",
                      "T179120-",
                      "T179121-",
                      "A179122-",
                      "T179123-",
                      "A179124-",
                      "T179125-",
                      "A179126-"
                    ],
                    "NBT03_gp016": [
                      "F24L"
                    ],
                    "NBT03_gp022": [
                      "R93K"
                    ],
                    "NBT03_gp033": [
                      "E87K"
                    ],
                    "NBT03_gp048": [
                      "S130-",
                      "T131-",
                      "L132-",
                      "N133-",
                      "F134-",
                      "N135-",
                      "N136-",
                      "L137-"
                    ],
                    "NBT03_gp065": [
                      "K88X",
                      "*112X"
                    ],
                    "NBT03_gp137": [
                      "-123X",
                      "N126-",
                      "*146X"
                    ],
                    "NBT03_gp154": [
                      "N245X"
                    ]
                  },
                  "labels": {
                    "aa": "NBT03_gp016: F24L; NBT03_gp022: R93K; NBT03_gp033: E87K; NBT03_gp048: S130-, T131-, L132-, N133-, F134-, N135-, N136-, L137-; NBT03_gp065: K88X, *112X; NBT03_gp137: -123X, N126-, *146X; NBT03_gp154: N245X"
                  }
                }
              },
              {
                "name": "NODE_0000089",
                "node_attrs": {
                  "div": 0.00246976,
                  "num_date": {
                    "value": 2024.789
                  },
                  "Genotype": {
                    "value": "Ib",
                    "confidence": {
                      "Ib": 1.0
                    },
                    "entropy": 2.83e-07
                  },
                  "country": {
                    "value": "USA",
                    "confidence": {
                      "USA": 0.994,
                      "Thailand": 0.00483,
                      "Italy": 0.00139
                    },
                    "entropy": 0.0416
                  }
                },
                "branch_attrs": {
                  "mutations": {
                    "nuc": [
                      "C149636T",
                      "G171609A",
                      "-179127C",
                      "-179128A",
                      "-179129T",
                      "-179130T",
                      "-179131A",
                      "-179132T",
                      "-179133A",
                      "-179134T",
                      "-179135A",
                      "-179136C",
                      "-179137A",
                      "-179138T",
                      "-179139T",
                      "-179140A",
                      "-179141T",
                      "-179142A",
                      "-179143T",
                      "-179144A",
                      "-179145C",
                      "-179146A",
                      "-179147T",
                      "-179148T",
                      "-179149A",
                      "-179150T",
                      "-179151A",
                      "-179152T",
                      "-179153A",
                      "-179154C",
                      "-179155A",
                      "-179156T",
                      "-179157T",
                      "-179158A",
                      "-179159T",
                      "-179160A",
                      "-179161T",
                      "-179162A",
                      "-179163C",
                      "-179164A",
                      "-179165T",
                      "-179166T",
                      "-179167A",
                      "-179168T",
                      "-179169A",
                      "-179170T",
                      "-179171A",
                      "-179172C",
                      "-179173A",
                      "-179174T",
                      "-179175T",
                      "-179176A",
                      "-179177T",
                      "-179178A",
                      "-179179T",
                      "-179180A"
                    ],
                    "NBT03_gp167": [
                      "D208N"
                    ]
                  },
                  "labels": {
                    "aa": "NBT03_gp167: D208N"
                  }
                },
                "children": [
                  {
                    "name": "PQ963869.1",
                    "node_attrs": {
                      "div": 0.0024957,
                      "num_date": {
                        "value": 2025.015,
                        "inferred": false
                      },
                      "Genotype": {
                        "value": "Ib",
                        "confidence": {
                          "Ib": 1.0
                        },
                        "entropy": -1e-12
                      },
                      "strain": {
                        "value": "PQ963869.1"
                      },
                      "country": {
                        "value": "Thailand",
                        "confidence": {
                          "Thailand": 1.0
                        },
                        "entropy": -1e-12
                      }
                    },
                    "branch_attrs": {
                      "mutations": {
                        "nuc": [
                          "A8283G",
                          "T102646A",
                          "T102909A",
                          "C102911A",
                          "A150569G",
                          "-150582G",
                          "-150583A",
                          "-150584T",
                          "-150585G",
                          "-150586A",
                          "-150587T",
                          "-150588A",
                          "-150589T",
                          "-150590G",
                          "-150591A",
                          "-150592T",
                          "-150593G",
                          "-150594G",
                          "-150595A",
                          "-179181C",
                          "-179182A",
                          "-179183T",
                          "-179184T",
                          "-179185A",
                          "-179186T",
                          "-179187A",
                          "-179188T",
                          "-179198A",
                          "-179199C",
                          "-179200A",
                          "-179201T",
                          "-179202T",
                          "-179203A",
                          "-179204T",
                          "-179205A",
                          "-179206T",
                          "-179207A",
                          "-179208C",
                          "-179209A",
                          "-179210T",
                          "-179211T",
                          "-179212A",
                          "-179213T",
                          "-179214A",
                          "-179215T",
                          "-179216A",
                          "-179217C",
                          "-179218A",
                          "-179219T",
                          "-179220T",
                          "-179221A",
                          "-179222T",
                          "-179223A",
                          "-179224T",
                          "-179225A",
                          "-179226C",
                          "-179227A",
                          "-179228T",
                          "-179229T",
                          "-179230A",
                          "-179231T",
                          "-179232A",
                          "-179233T",
                          "-179234A",
                          "-179235C",
                          "-179236A",
                          "-179237T",
                          "-179238T",
                          "-179239A",
                          "-179240T",
                          "-179241A",
                          "-179242T",
                          "-179243A"
                        ],
                        "NBT03_gp101": [
                          "I161N",
                          "H162N"
                        ]
                      },
                      "labels": {
                        "aa": "NBT03_gp101: I161N, H162N"
                      }
                    }
                  },
                  {
                    "name": "NODE_0000005",
                    "node_attrs": {
                      "div": 0.00246976,
                      "num_date": {
                        "value": 2025.232
                      },
                      "Genotype": {
                        "value": "Ib",
                        "confidence": {
                          "Ib": 1.0
                        },
                        "entropy": 2.83e-07
                      },
                      "country": {
                        "value": "USA",
                        "confidence": {
                          "USA": 1.0
                        },
                        "entropy": 0.000168
                      }
                    },
                    "branch_attrs": {
                      "mutations": {
                        "nuc": [
                          "-150570T"
                        ]
                      }
                    },
                    "children": [
                      {
                        "name": "PV849428.1",
                        "node_attrs": {
                          "div": 0.00249041,
                          "num_date": {
                            "value": 2025.495,
                            "inferred": true,
                            "raw_value": "2025-06"
                          },
                          "Genotype": {
                            "value": "Ib",
                            "confidence": {
                              "Ib": 1.0
                            },
                            "entropy": -1e-12
                          },
                          "strain": {
                            "value": "PV849428.1"
                          },
                          "country": {
                            "value": "USA",
                            "confidence": {
                              "USA": 1.0
                            },
                            "entropy": -1e-12
                          }
                        },
                        "branch_attrs": {
                          "mutations": {
                            "nuc": [
                              "C88511T",
                              "G160399A",
                              "G167922A",
                              "C176477T"
                            ],
                            "NBT03_gp088": [
                              "E313K"
                            ],
                            "NBT03_gp163": [
                              "E197K"
                            ]
                          },
                          "labels": {
                            "aa": "NBT03_gp088: E313K; NBT03_gp163: E197K"
                          }
                        }
                      },
                      {
                        "name": "PX442285.1",
                        "node_attrs": {
                          "div": 0.00248525,
                          "num_date": {
                            "value": 2025.582,
                            "inferred": true,
                            "raw_value": "2025-08"
                          },
                          "Genotype": {
                            "value": "Ib",
                            "confidence": {
                              "Ib": 1.0
                            },
                            "entropy": -1e-12
                          },
                          "strain": {
                            "value": "PX442285.1"
                          },
                          "country": {
                            "value": "USA",
                            "confidence": {
                              "USA": 1.0
                            },
                            "entropy": -1e-12
                          }
                        },
                        "branch_attrs": {
                          "mutations": {
                            "nuc": [
                              "G3656A",
                              "C17707T",
                              "-173304A",
                              "-173305T",
                              "C193554T"
                            ],
                            "NBT03_gp003": [
                              "R318C"
                            ],
                            "NBT03_gp013": [
                              "D43N"
                            ],
                            "NBT03_gp177": [
                              "R318C"
                            ]
                          },
                          "labels": {
                            "aa": "NBT03_gp003: R318C; NBT03_gp013: D43N; NBT03_gp177: R318C"
                          }
                        }
                      }
                    ]
                  }
                ]
              }
            ]
          },
          {
            "name": "NODE_0000084",
            "node_attrs": {
              "div": 0.00245944,
              "num_date": {
                "value": 2024.616
              },
              "Genotype": {
                "value": "Ib",
                "confidence": {
                  "Ib": 1.0
                },
                "entropy": 3.24e-07
              },
              "country": {
                "value": "USA",
                "confidence": {
                  "USA": 0.999
                },
                "entropy": 0.0109
              }
            },
            "branch_attrs": {
              "mutations": {
                "nuc": [
                  "G140753A"
                ]
              }
            },
            "children": [
              {
                "name": "NODE_0000007",
                "node_attrs": {
                  "div": 0.00245944,
                  "num_date": {
                    "value": 2024.616
                  },
                  "Genotype": {
                    "value": "Ib",
                    "confidence": {
                      "Ib": 1.0
                    },
                    "entropy": 2.83e-07
                  },
                  "country": {
                    "value": "USA",
                    "confidence": {
                      "USA": 1.0
                    },
                    "entropy": 3.75e-05
                  }
                },
                "branch_attrs": {
                  "mutations": {
                    "nuc": [
                      "-179127C",
                      "-179136C"
                    ]
                  }
                },
                "children": [
                  {
                    "name": "PV294984.1",
                    "node_attrs": {
                      "div": 0.00251631,
                      "num_date": {
                        "value": 2025.16,
                        "inferred": true,
                        "raw_value": "2025-02"
                      },
                      "Genotype": {
                        "value": "Ib",
                        "confidence": {
                          "Ib": 1.0
                        },
                        "entropy": -1e-12
                      },
                      "strain": {
                        "value": "PV294984.1"
                      },
                      "country": {
                        "value": "USA",
                        "confidence": {
                          "USA": 1.0
                        },
                        "entropy": -1e-12
                      }
                    },
                    "branch_attrs": {
                      "mutations": {
                        "nuc": [
                          "G6162A",
                          "C13756T",
                          "G28200A",
                          "C29842T",
                          "G52732A",
                          "A54739G",
                          "G73970A",
                          "C128447T",
                          "C132520T",
                          "A136556-",
                          "T136557-",
                          "C136558-",
                          "A136559-",
                          "T136560-",
                          "G145790A",
                          "A173302-",
                          "T173303-",
                          "-179128A",
                          "-179129T",
                          "-179130T",
                          "-179131A",
                          "-179132T",
                          "-179133A",
                          "-179134T",
                          "-179135A",
                          "-179137A",
                          "-179138T",
                          "-179139T",
                          "-179140A",
                          "-179141T",
                          "-179142A",
                          "-179143T",
                          "-179144A",
                          "C191048T"
                        ],
                        "NBT03_gp024": [
                          "R37K"
                        ],
                        "NBT03_gp073": [
                          "R64K"
                        ],
                        "NBT03_gp131": [
                          "M370-",
                          "X371-",
                          "X510*"
                        ]
                      },
                      "labels": {
                        "aa": "NBT03_gp024: R37K; NBT03_gp073: R64K; NBT03_gp131: M370-, X371-, X510*"
                      }
                    }
                  },
                  {
                    "name": "PV002568.1",
                    "node_attrs": {
                      "div": 0.00248526,
                      "num_date": {
                        "value": 2025.084,
                        "inferred": true,
                        "raw_value": "2025-01"
                      },
                      "Genotype": {
                        "value": "Ib",
                        "confidence": {
                          "Ib": 1.0
                        },
                        "entropy": -1e-12
                      },
                      "strain": {
                        "value": "PV002568.1"
                      },
                      "country": {
                        "value": "USA",
                        "confidence": {
                          "USA": 1.0
                        },
                        "entropy": -1e-12
                      }
                    },
                    "branch_attrs": {
                      "mutations": {
                        "nuc": [
                          "G1657A",
                          "G89649A",
                          "G150373A",
                          "C165799T",
                          "-173304A",
                          "-173305T",
                          "-179128A",
                          "-179129T",
                          "-179130T",
                          "-179131A",
                          "-179132T",
                          "-179133A",
                          "-179134T",
                          "-179135A",
                          "-179137A",
                          "-179138T",
                          "-179139T",
                          "-179140A",
                          "-179141T",
                          "-179142A",
                          "-179143T",
                          "-179144A",
                          "-179145C",
                          "-179146A",
                          "-179147T",
                          "-179148T",
                          "-179149A",
                          "-179150T",
                          "-179151A",
                          "-179152T",
                          "-179153A",
                          "-179154C",
                          "-179155A",
                          "-179156T",
                          "-179157T",
                          "-179158A",
                          "-179159T",
                          "-179160A",
                          "-179161T",
                          "-179162A",
                          "-179163C",
                          "-179164A",
                          "-179165T",
                          "-179166T",
                          "-179167A",
                          "-179168T",
                          "-179169A",
                          "-179170T",
                          "-179171A",
                          "-179172C",
                          "-179173A",
                          "-179174T",
                          "-179175T",
                          "-179176A",
                          "-179177T",
                          "-179178A",
                          "-179179T",
                          "-179180A",
                          "C195553T"
                        ],
                        "NBT03_gp152": [
                          "A189T"
                        ]
                      },
                      "labels": {
                        "aa": "NBT03_gp152: A189T"
                      }
                    }
                  }
                ]
              },
              {
                "name": "NODE_0000086",
                "node_attrs": {
                  "div": 0.0024646,
                  "num_date": {
                    "value": 2024.74
                  },
                  "Genotype": {
                    "value": "Ib",
                    "confidence": {
                      "Ib": 1.0
                    },
                    "entropy": 2.83e-07
                  },
                  "country": {
                    "value": "Portugal",
                    "confidence": {
                      "Portugal": 0.338,
                      "China": 0.338,
                      "USA": 0.321
                    },
                    "entropy": 1.116
                  }
                },
                "branch_attrs": {
                  "mutations": {
                    "nuc": [
                      "A169721-",
                      "C169722-",
                      "A169723-",
                      "G169724-",
                      "A169725-",
                      "T169726-",
                      "A169727-",
                      "C169728-",
                      "A169729-",
                      "G169730-",
                      "A169731-",
                      "T169732-",
                      "A169733-",
                      "C169734-",
                      "A169735-",
                      "G169736-",
                      "A169737-",
                      "T169738-",
                      "A169739-",
                      "C169740-",
                      "A169741-",
                      "G169742-",
                      "A169743-",
                      "T169744-",
                      "A179077-",
                      "T179078-",
                      "A179079-",
                      "T179080-",
                      "A179081-",
                      "C179082-",
                      "A179083-",
                      "T179084-",
                      "T179085-",
                      "A179086-",
                      "T179087-",
                      "A179088-",
                      "T179089-",
                      "A179090-",
                      "C179091-",
                      "A179092-",
                      "T179093-",
                      "T179094-",
                      "A179095-",
                      "T179096-",
                      "A179097-",
                      "T179098-",
                      "A179099-",
                      "C179100-",
                      "A179101-",
                      "T179102-",
                      "T179103-",
                      "A179104-",
                      "T179105-",
                      "A179106-",
                      "T179107-",
                      "A179108-",
                      "C179109-",
                      "A179110-",
                      "T179111-",
                      "T179112-",
                      "A179113-",
                      "T179114-",
                      "A179115-",
                      "T179116-",
                      "A179117-",
                      "C179118-",
                      "A179119-",
                      "T179120-",
                      "T179121-",
                      "A179122-",
                      "T179123-",
                      "A179124-",
                      "T179125-",
                      "A179126-",
                      "-179237T",
                      "-179238T",
                      "-179239A",
                      "-179240T",
                      "-179241A",
                      "-179242T",
                      "-179243A",
                      "G186208A"
                    ],
                    "NBT03_gp165": [
                      "T18-",
                      "D19-",
                      "T20-",
                      "D21-",
                      "T22-",
                      "D23-",
                      "T24-",
                      "D25-"
                    ],
                    "NBT03_gp173": [
                      "G1618E"
                    ]
                  },
                  "labels": {
                    "aa": "NBT03_gp165: T18-, D19-, T20-, D21-, T22-, D23-, T24-, D25-; NBT03_gp173: G1618E"
                  }
                },
                "children": [
                  {
                    "name": "OZ370097.1",
                    "node_attrs": {
                      "div": 0.00251113,
                      "num_date": {
                        "value": 2025.774,
                        "inferred": false
                      },
                      "Genotype": {
                        "value": "Ib",
                        "confidence": {
                          "Ib": 1.0
                        },
                        "entropy": -1e-12
                      },
                      "strain": {
                        "value": "OZ370097.1"
                      },
                      "country": {
                        "value": "Portugal",
                        "confidence": {
                          "Portugal": 1.0
                        },
                        "entropy": -1e-12
                      }
                    },
                    "branch_attrs": {
                      "mutations": {
                        "nuc": [
                          "C7014T",
                          "G7527A",
                          "G8638A",
                          "C11710T",
                          "C18594T",
                          "C41161T",
                          "G84075A",
                          "G89468A",
                          "G125748A",
                          "A136556-",
                          "T136557-",
                          "C136558-",
                          "A136559-",
                          "T136560-",
                          "A136561-",
                          "T136562-",
                          "C136563-"
                        ],
                        "NBT03_gp014": [
                          "D79N"
                        ],
                        "NBT03_gp040": [
                          "D8N"
                        ],
                        "NBT03_gp084": [
                          "D984N"
                        ],
                        "NBT03_gp131": [
                          "D369-",
                          "M370-",
                          "X371-",
                          "X510*"
                        ]
                      },
                      "labels": {
                        "aa": "NBT03_gp014: D79N; NBT03_gp040: D8N; NBT03_gp084: D984N; NBT03_gp131: D369-, M370-, X371-, X510*"
                      }
                    }
                  },
                  {
                    "name": "PX488349.1",
                    "node_attrs": {
                      "div": 0.00248527,
                      "num_date": {
                        "value": 2025.129,
                        "inferred": true,
                        "raw_value": "2025-02"
                      },
                      "Genotype": {
                        "value": "Ib",
                        "confidence": {
                          "Ib": 1.0
                        },
                        "entropy": -1e-12
                      },
                      "strain": {
                        "value": "PX488349.1"
                      },
                      "country": {
                        "value": "China",
                        "confidence": {
                          "China": 1.0
                        },
                        "entropy": -1e-12
                      }
                    },
                    "branch_attrs": {
                      "mutations": {
                        "nuc": [
                          "C34523T",
                          "G96778A",
                          "C148402T",
                          "A171697G",
                          "A173298-",
                          "T173299-",
                          "A173300-",
                          "T173301-",
                          "A173302-",
                          "T173303-",
                          "G179076-",
                          "-179236A"
                        ],
                        "NBT03_gp033": [
                          "M56I"
                        ],
                        "NBT03_gp096": [
                          "E244K"
                        ],
                        "NBT03_gp150": [
                          "D332N"
                        ],
                        "NBT03_gp167": [
                          "H237R"
                        ]
                      },
                      "labels": {
                        "aa": "NBT03_gp033: M56I; NBT03_gp096: E244K; NBT03_gp150: D332N; NBT03_gp167: H237R"
                      }
                    }
                  }
                ]
              }
            ]
          }
        ]
      },
      {
        "name": "NODE_0000082",
        "node_attrs": {
          "div": 0.00102569,
          "num_date": {
            "value": 2001.518
          },
          "Genotype": {
            "value": "IIa",
            "confidence": {
              "IIa": 0.564,
              "IIb": 0.274,
              "Ib": 0.161
            },
            "entropy": 0.972
          },
          "country": {
            "value": "USA",
            "confidence": {
              "USA": 0.973,
              "Sierra Leone": 0.0265
            },
            "entropy": 0.123
          }
        },
        "branch_attrs": {
          "mutations": {
            "nuc": [
              "C466T",
              "A475G",
              "-601T",
              "T1201C",
              "A3145G",
              "-4694T",
              "-4698C",
              "-4699T",
              "-4703T",
              "-4708A",
              "-4712A",
              "-4717A",
              "-4718C",
              "-4719T",
              "-4729A",
              "-4730C",
              "-4731T",
              "-4734C",
              "-4735T",
              "-4739G",
              "-4747T",
              "-4748A",
              "-4749A",
              "-4753A",
              "-4756A",
              "-4758T",
              "-4763T",
              "-4765A",
              "-4769A",
              "-4773C",
              "A5751G",
              "G6076A",
              "G6146A",
              "C6159T",
              "-7148C",
              "C7411T",
              "T7913G",
              "G8066A",
              "-8328T",
              "C8923T",
              "-9509T",
              "-9529A",
              "A9698G",
              "A12324C",
              "G12352A",
              "G12380A",
              "G12418T",
              "A12580G",
              "A13223C",
              "-13353T",
              "C15281T",
              "-15550T",
              "C15794T",
              "A15883C",
              "A16102G",
              "-16239T",
              "G16406A",
              "A16581G",
              "-16608G",
              "-16610C",
              "G16634A",
              "G19475A",
              "T23648C",
              "G24032A",
              "T27692C",
              "C27753T",
              "T28532A",
              "-28593G",
              "-28596A",
              "-28598A",
              "-28599A",
              "-28601A",
              "-28604T",
              "T28710C",
              "-29029T",
              "C29758T",
              "A29923G",
              "T31081C",
              "A31144G",
              "T31520C",
              "C32867T",
              "C33656A",
              "C33708A",
              "C34301A",
              "G35613A",
              "-39076T",
              "C39248T",
              "G40558T",
              "T40937C",
              "T41735C",
              "-41935T",
              "C43751T",
              "T44387C",
              "A44966G",
              "G45500A",
              "A45632G",
              "A45637C",
              "-46303G",
              "-46421G",
              "-46508A",
              "T47140G",
              "C47181T",
              "-47701C",
              "T47735G",
              "T48041C",
              "T48392C",
              "G49223T",
              "T49994C",
              "G52354T",
              "C52684T",
              "T57572C",
              "A57622G",
              "C58131T",
              "G59046A",
              "T59488C",
              "C59648T",
              "A62250G",
              "G65663A",
              "G66263A",
              "C67245T",
              "A67611G",
              "G68795A",
              "G71205A",
              "A71553G",
              "-72217A",
              "T72231C",
              "G73076A",
              "G75790A",
              "C75810T",
              "C76123T",
              "G78942A",
              "G79829A",
              "C82688T",
              "T85763C",
              "A86728G",
              "T87560C",
              "T87584C",
              "A88356T",
              "T90820C",
              "G91347A",
              "A98202G",
              "A99234G",
              "C100341T",
              "A102971C",
              "A103006C",
              "G103051A",
              "G104556A",
              "C106857A",
              "A107322C",
              "G107511T",
              "A107764G",
              "G108793A",
              "G108808A",
              "T111095G",
              "G111545A",
              "C116427A",
              "T116643A",
              "C116735T",
              "A117014G",
              "A118649G",
              "T118789C",
              "T118903C",
              "-121453C",
              "-121631G",
              "A121704G",
              "G121711A",
              "A123382G",
              "G125556A",
              "G126923T",
              "-128940A",
              "A129741G",
              "G129767A",
              "G130003A",
              "G131653A",
              "A132286G",
              "A132887G",
              "C133084T",
              "A133146G",
              "C133280T",
              "A133368G",
              "-133498C",
              "-133499C",
              "-133506C",
              "-133510T",
              "-133517C",
              "-133518C",
              "-133524T",
              "-133526G",
              "-133527A",
              "-133528T",
              "-133529T",
              "-133534G",
              "-133540T",
              "-133546T",
              "-133552G",
              "-133555A",
              "-133563T",
              "-133564A",
              "-133565C",
              "-133566G",
              "-133575T",
              "-133578A",
              "-133580T",
              "-133581G",
              "-133586T",
              "-133595T",
              "-133597C",
              "-133600G",
              "-133603A",
              "-133610G",
              "-133613T",
              "-133614C",
              "-133620A",
              "-133625T",
              "-133626T",
              "-133627A",
              "-133633T",
              "-133635T",
              "-133637T",
              "-133639T",
              "-133642A",
              "-133646T",
              "-133648C",
              "-133654T",
              "-133657T",
              "-133658T",
              "-133668G",
              "-133672A",
              "-133676C",
              "-133677C",
              "-133686T",
              "-133703A",
              "-133709A",
              "-133719C",
              "-133723G",
              "-133724A",
              "-133726T",
              "-133729C",
              "-133739A",
              "-133743A",
              "-133744T",
              "-133746T",
              "-133749T",
              "-133759T",
              "-133760A",
              "-133761C",
              "-133773T",
              "-133779G",
              "-133781C",
              "-133782G",
              "-133787G",
              "-133790T",
              "-133793T",
              "-133795A",
              "-133800T",
              "-133802C",
              "-133803T",
              "-133806G",
              "-133807A",
              "-133812A",
              "-133813T",
              "-133814C",
              "-133823T",
              "-133831G",
              "-133833T",
              "-133834C",
              "-133838G",
              "-133841T",
              "-133842C",
              "-133843T",
              "-133853C",
              "-133862C",
              "-133865C",
              "-133867C",
              "-133872G",
              "-133883A",
              "-133884C",
              "-133886G",
              "-133888T",
              "-133889T",
              "-133890T",
              "-133897C",
              "-133898G",
              "-133900T",
              "-133901A",
              "-133903G",
              "-133904A",
              "-133905T",
              "-133906G",
              "-133910A",
              "-133917T",
              "-133919C",
              "-133926C",
              "-133930C",
              "-133939A",
              "-133941A",
              "-133945G",
              "G134491A",
              "A136015G",
              "A136390C",
              "C137377T",
              "C137731T",
              "T137830C",
              "C139539T",
              "G139771A",
              "C139874T",
              "A142056G",
              "C142338T",
              "-143168A",
              "-143169A",
              "-143171A",
              "-143173T",
              "-143174G",
              "-143176T",
              "-143177C",
              "-143181A",
              "-143185A",
              "-143187A",
              "-143188G",
              "-143192A",
              "-143193T",
              "-143194T",
              "-143202A",
              "-143211T",
              "-143212A",
              "C143392T",
              "G143743T",
              "C145074T",
              "-145980A",
              "-145981A",
              "-146084C",
              "-146085G",
              "T146098G",
              "A146395C",
              "T146632G",
              "-146871T",
              "-146885T",
              "G147904T",
              "G150156A",
              "T150549A",
              "A150620G",
              "T150968A",
              "-151024C",
              "G151320A",
              "-152267A",
              "-152268T",
              "G153645A",
              "-154354C",
              "T154389C",
              "T154546C",
              "T154702C",
              "A154791C",
              "A155483C",
              "A155888G",
              "-156210A",
              "-156371T",
              "-156372A",
              "-156377C",
              "-156384T",
              "-156387T",
              "-156389T",
              "-156390T",
              "-156393A",
              "-156395A",
              "-156397T",
              "-156398A",
              "-156402C",
              "-156404T",
              "-156407G",
              "-156408C",
              "-156411C",
              "-156413G",
              "-156416T",
              "-156419A",
              "-156421A",
              "-156423C",
              "-156424T",
              "-156432C",
              "-156435T",
              "-156440C",
              "-156441A",
              "-156451A",
              "-156453A",
              "-156462A",
              "-156468C",
              "-156472G",
              "-156473G",
              "-156474A",
              "-156475G",
              "-156481T",
              "-156482G",
              "-156486A",
              "-156489G",
              "-156494A",
              "-156496T",
              "-156498A",
              "-156499A",
              "-156510C",
              "-156516C",
              "-156517C",
              "-156518A",
              "-156526A",
              "-156527A",
              "-156528T",
              "-156529T",
              "-156534A",
              "-156535A",
              "-156536G",
              "-156539C",
              "-156542A",
              "-156544G",
              "-156545T",
              "-156547G",
              "-156556G",
              "-156558G",
              "-156566A",
              "-156569A",
              "-156570T",
              "-156571G",
              "-156572T",
              "-156578C",
              "-156581C",
              "-156582C",
              "-156583C",
              "-156585C",
              "-156587T",
              "-156588C",
              "-156589A",
              "-156591A",
              "-156592C",
              "-156593A",
              "-156594T",
              "-156599C",
              "-156604T",
              "-156607C",
              "-156628A",
              "-156629T",
              "-156630C",
              "-156633T",
              "-156638A",
              "-156642T",
              "-156644C",
              "-156646C",
              "-156650A",
              "-156652G",
              "-156655C",
              "-156661A",
              "-156662T",
              "-156663A",
              "-156664A",
              "-156666G",
              "-156669A",
              "-156670A",
              "-156675A",
              "-156676C",
              "-156677C",
              "-156679G",
              "-156680A",
              "-156683A",
              "-156688A",
              "-156690A",
              "-156694G",
              "-156697C",
              "-156701T",
              "-156702C",
              "-156704T",
              "-156705C",
              "-156706C",
              "-156709G",
              "-156712G",
              "-156717A",
              "-156718C",
              "-156721T",
              "-156724T",
              "-156731T",
              "-156733A",
              "-156734C",
              "-156737A",
              "-156743G",
              "-156744A",
              "-156745T",
              "-156747G",
              "-156751A",
              "-156757G",
              "-156761A",
              "-156763C",
              "-156766A",
              "-156767A",
              "-156770G",
              "-156774A",
              "-156779C",
              "-156780A",
              "-156781T",
              "-156786A",
              "-156787T",
              "-156789C",
              "-156793G",
              "-156795T",
              "-156801A",
              "-156802G",
              "-156810A",
              "-156811A",
              "-156813T",
              "-156814C",
              "-156819T",
              "-156822T",
              "-156823A",
              "-156829T",
              "-156834T",
              "-156841G",
              "-156842A",
              "-156844T",
              "-156849C",
              "-156852C",
              "-156855C",
              "-156858A",
              "-156860G",
              "-156863A",
              "-156865T",
              "-156867T",
              "-156871C",
              "-156875A",
              "-156876T",
              "-156879A",
              "-156880T",
              "-156884C",
              "-156888A",
              "-156890G",
              "-156896T",
              "-156897A",
              "-156906A",
              "-156913T",
              "-156920T",
              "-156925T",
              "-156931A",
              "-156935T",
              "-156944A",
              "-156945C",
              "-156949A",
              "-156951A",
              "-156956T",
              "-156957A",
              "-156958C",
              "-156960T",
              "-156962G",
              "-156966G",
              "-156969T",
              "-156970G",
              "-156972A",
              "-156973T",
              "-156979A",
              "-156980G",
              "-156988G",
              "-156991C",
              "-156992T",
              "-156994T",
              "-156996A",
              "-156998T",
              "-157001T",
              "-157003A",
              "-157006T",
              "-157014G",
              "-157015A",
              "-157021T",
              "-157027T",
              "-157028A",
              "-157030T",
              "-157032A",
              "-157035A",
              "-157041A",
              "-157043A",
              "-157047T",
              "-157048T",
              "-157052A",
              "-157055T",
              "-157056A",
              "-157058T",
              "-157060A",
              "-157066A",
              "-157067A",
              "-157069T",
              "-157071C",
              "-157072T",
              "-157075C",
              "-157076G",
              "-157078G",
              "-157079A",
              "-157081A",
              "-157082A",
              "-157083A",
              "-157084T",
              "-157086C",
              "-157087G",
              "-157092A",
              "-157093A",
              "-157094T",
              "-157099T",
              "-157103T",
              "-157104T",
              "-157109T",
              "-157115T",
              "-157117A",
              "-157119G",
              "-157121A",
              "-157122T",
              "-157130C",
              "-157132T",
              "-157141A",
              "-157142A",
              "-157145A",
              "-157151T",
              "-157152A",
              "-157157A",
              "-157165A",
              "-157166C",
              "-157167A",
              "-157169C",
              "-157172C",
              "-157175C",
              "-157178G",
              "-157180A",
              "-157182A",
              "-157183G",
              "-157184C",
              "-157187T",
              "-157188G",
              "-157189A",
              "-157190A",
              "-157191T",
              "-157194A",
              "-157196T",
              "-157202T",
              "-157207T",
              "-157210A",
              "-157212T",
              "-157218A",
              "-157227G",
              "-157228A",
              "-157237T",
              "-157243T",
              "-157244A",
              "-157245T",
              "-157251T",
              "-157256G",
              "-157257A",
              "-157258T",
              "-157260A",
              "-157261A",
              "-157269A",
              "-157279A",
              "-157283A",
              "-157287T",
              "-157290C",
              "-157291T",
              "-157295G",
              "-157307T",
              "-157309T",
              "-157310T",
              "-157311T",
              "-157315T",
              "-157319G",
              "-157321T",
              "-157323T",
              "-157326A",
              "-157327A",
              "-157328T",
              "-157329A",
              "-157334T",
              "-157335A",
              "-157338G",
              "-157340T",
              "-157343T",
              "-157347G",
              "-157349A",
              "-157365A",
              "-157367T",
              "-157369A",
              "-157378A",
              "-157381A",
              "-157383A",
              "-157393A",
              "-157394T",
              "-157396T",
              "-157400C",
              "-157401G",
              "-157403T",
              "-157409T",
              "-157418A",
              "-157421T",
              "-157422T",
              "-157424G",
              "-157425A",
              "-157438A",
              "-157440A",
              "-157451T",
              "-157453T",
              "-157455C",
              "-157460A",
              "-157462C",
              "-157463C",
              "-157464G",
              "-157465C",
              "-157469T",
              "-157471T",
              "-157479A",
              "-157480A",
              "-157482T",
              "-157484G",
              "-157489G",
              "-157498G",
              "-157501T",
              "-157505A",
              "-157507A",
              "-157509A",
              "-157515A",
              "-157516C",
              "-157523A",
              "-157524T",
              "-157526T",
              "-157529G",
              "-157540T",
              "-157546G",
              "-157547A",
              "-157550T",
              "-157554C",
              "-157556T",
              "-157560C",
              "-157567A",
              "-157571A",
              "-157572T",
              "-157573A",
              "-157574A",
              "-157575T",
              "-157579A",
              "-157584A",
              "-157590A",
              "-157593A",
              "-157600T",
              "-157609A",
              "-157612T",
              "-157613T",
              "-157616G",
              "-157619A",
              "-157620T",
              "-157624T",
              "-157628G",
              "-157630C",
              "-157631T",
              "-157632C",
              "-157637A",
              "-157640A",
              "-157644A",
              "-157645A",
              "-157646A",
              "-157648T",
              "-157655A",
              "-157657T",
              "-157658T",
              "-157660A",
              "-157662A",
              "-157669T",
              "-157673T",
              "-157700T",
              "-157703A",
              "-157708A",
              "-157710A",
              "-157715A",
              "-157718A",
              "-157724C",
              "-157732A",
              "-157735C",
              "-157742A",
              "-157752G",
              "-157753A",
              "-157763C",
              "-157769A",
              "-157770C",
              "-157772G",
              "-157784A",
              "-157786A",
              "-157789C",
              "-157790C",
              "-157791T",
              "-157792C",
              "-157793A",
              "-157795A",
              "-157797T",
              "-157799T",
              "-157807T",
              "-157808T",
              "-157810C",
              "-157813A",
              "-157814C",
              "-157815A",
              "-157817G",
              "-157819T",
              "-157820A",
              "-157824A",
              "-157826T",
              "-157828A",
              "-157848T",
              "-157857T",
              "-157858C",
              "-157875T",
              "-157878T",
              "-157883A",
              "-157888A",
              "-157890C",
              "-157893T",
              "-157894C",
              "-157898G",
              "-157901A",
              "-157908T",
              "-157909T",
              "-157912T",
              "-157916T",
              "-157918C",
              "-157926T",
              "-157938C",
              "-157939T",
              "-157940A",
              "-157946A",
              "-157950G",
              "-157951T",
              "-157953A",
              "-157959A",
              "-157960T",
              "-157961G",
              "-157966G",
              "-157970T",
              "-157974T",
              "-157979T",
              "-157983A",
              "-157984C",
              "-157986A",
              "-157988C",
              "-157991A",
              "-157996A",
              "-158002T",
              "-158009T",
              "-158016T",
              "-158023A",
              "-158026T",
              "-158030G",
              "-158032T",
              "-158033G",
              "-158038T",
              "-158043A",
              "-158045T",
              "-158046G",
              "-158047A",
              "-158056G",
              "-158060A",
              "-158061T",
              "-158062A",
              "-158063T",
              "-158066T",
              "-158069A",
              "-158073G",
              "-158076G",
              "-158079T",
              "-158081G",
              "-158092T",
              "-158095C",
              "-158097G",
              "-158102G",
              "-158107T",
              "-158108C",
              "-158110A",
              "-158122T",
              "-158125A",
              "-158126A",
              "-158130A",
              "-158131T",
              "-158137A",
              "-158139T",
              "-158140T",
              "-158141C",
              "-158143T",
              "-158146A",
              "-158156T",
              "-158157A",
              "-158160A",
              "-158166A",
              "-158171T",
              "-158179T",
              "-158180T",
              "-158190G",
              "-158191A",
              "-158192G",
              "-158195G",
              "-158196T",
              "-158200C",
              "-158203T",
              "-158211A",
              "-158212C",
              "-158222A",
              "-158224A",
              "-158226G",
              "-158228G",
              "-158229G",
              "-158230T",
              "-158232T",
              "-158234C",
              "-158235G",
              "-158236C",
              "-158239T",
              "-158242G",
              "-158244A",
              "-158250C",
              "-158262G",
              "-158267G",
              "-158270A",
              "-158274G",
              "-158277A",
              "-158281A",
              "-158282T",
              "-158284A",
              "-158286A",
              "-158288C",
              "-158294T",
              "-158295G",
              "-158302G",
              "-158307C",
              "-158311A",
              "-158324A",
              "-158325A",
              "-158326A",
              "-158327T",
              "-158328G",
              "-158330G",
              "-158335G",
              "-158337G",
              "-158344A",
              "-158350A",
              "-158356T",
              "-158358A",
              "-158359A",
              "-158361A",
              "-158366T",
              "-158367C",
              "-158368A",
              "-158369T",
              "-158373T",
              "-158376A",
              "-158377G",
              "-158381T",
              "-158383A",
              "-158384A",
              "-158385A",
              "-158388T",
              "-158392A",
              "-158399T",
              "-158408A",
              "-158411A",
              "-158414G",
              "-158417T",
              "-158421T",
              "-158432A",
              "-158441T",
              "-158445C",
              "-158446A",
              "-158448C",
              "-158449G",
              "-158453T",
              "-158454C",
              "-158457A",
              "-158460A",
              "-158462A",
              "-158466T",
              "-158470A",
              "-158478A",
              "-158480G",
              "-158483T",
              "-158484G",
              "-158485T",
              "-158486T",
              "-158491C",
              "-158492T",
              "-158494G",
              "-158495A",
              "-158497A",
              "-158498G",
              "-158504T",
              "-158505A",
              "-158507A",
              "-158519C",
              "-158523A",
              "-158529A",
              "-158536T",
              "-158537T",
              "-158539A",
              "-158556G",
              "-158559C",
              "-158566A",
              "-158568A",
              "-158570T",
              "-158571C",
              "-158573G",
              "-158576A",
              "-158578A",
              "-158579T",
              "-158580G",
              "-158585A",
              "-158588G",
              "-158598T",
              "-158603A",
              "-158606A",
              "-158609T",
              "-158610A",
              "-158617G",
              "-158618A",
              "-158620T",
              "-158624T",
              "-158626C",
              "-158632T",
              "T158912C",
              "G159780A",
              "-160043G",
              "A160057C",
              "G160270A",
              "-160924A",
              "G161579A",
              "C161591T",
              "T162275C",
              "T162447C",
              "-162852T",
              "-163205C",
              "-163206T",
              "-163209C",
              "-163212A",
              "-163213C",
              "-163214T",
              "A164849G",
              "T165691C",
              "T166196C",
              "C166934T",
              "T168226C",
              "T169125C",
              "C169142T",
              "G169353A",
              "A169672G",
              "C170037T",
              "G170335A",
              "T172644C",
              "G173472A",
              "T173474C",
              "T174183G",
              "-174538A",
              "C174855T",
              "A176701G",
              "C177517T",
              "C177724T",
              "A177853G",
              "C178311A",
              "-179135A",
              "-179144A",
              "-179209A",
              "-179210T",
              "-179211T",
              "-179213T",
              "-179215T",
              "-179222T",
              "-179233T",
              "-179234A",
              "T179478C",
              "C180197T",
              "-180578C",
              "-181192G",
              "-181194T",
              "-181195T",
              "-181196T",
              "-181200G",
              "-181205T",
              "-181207A",
              "T181351C",
              "A181364T",
              "G181790A",
              "C182033T",
              "-182348A",
              "-182356A",
              "T182779C",
              "-183555C",
              "-183556T",
              "C183920T",
              "C186077T",
              "A187145G",
              "-187207T",
              "G187498A",
              "-187775T",
              "C187839T",
              "C188537T",
              "T189206C",
              "T189609C",
              "A190154G",
              "-190402A",
              "C191064T",
              "-192439C",
              "-192440A",
              "-192441T",
              "-192448G",
              "-192449T",
              "-192452A",
              "-192460G",
              "-192464G",
              "-192465T",
              "-192468A",
              "-192469G",
              "-192470T",
              "-192472A",
              "-192476G",
              "-192480G",
              "-192488A",
              "-192490A",
              "-192500A",
              "-192502T",
              "-192503C",
              "-192506A",
              "-192509T",
              "-192515A",
              "T194819G",
              "-194969G",
              "-194970T",
              "-194971C",
              "T196580G",
              "-196610A"
            ],
            "NBT03_gp003": [
              "I488T"
            ],
            "NBT03_gp004": [
              "A4V",
              "F136L"
            ],
            "NBT03_gp005": [
              "C112G"
            ],
            "NBT03_gp006": [
              "I38V"
            ],
            "NBT03_gp008": [
              "A174V",
              "S193A"
            ],
            "NBT03_gp011": [
              "X47I",
              "X151*"
            ],
            "NBT03_gp012": [
              "R146C",
              "X154D",
              "X156*"
            ],
            "NBT03_gp023": [
              "S68N"
            ],
            "NBT03_gp024": [
              "L148M"
            ],
            "NBT03_gp025": [
              "X78R",
              "T185A",
              "X220*"
            ],
            "NBT03_gp039": [
              "L26I"
            ],
            "NBT03_gp044": [
              "S88A"
            ],
            "NBT03_gp045": [
              "X21S",
              "X61H",
              "X154*"
            ],
            "NBT03_gp046": [
              "R83K",
              "N97H"
            ],
            "NBT03_gp047": [
              "E341D"
            ],
            "NBT03_gp055": [
              "N20S"
            ],
            "NBT03_gp058": [
              "Y45C"
            ],
            "NBT03_gp070": [
              "I62V"
            ],
            "NBT03_gp071": [
              "X244I",
              "X372*"
            ],
            "NBT03_gp075": [
              "M68I",
              "P75L"
            ],
            "NBT03_gp080": [
              "A153T"
            ],
            "NBT03_gp081": [
              "V249I"
            ],
            "NBT03_gp087": [
              "I111T"
            ],
            "NBT03_gp088": [
              "S364R",
              "T622A",
              "T630A"
            ],
            "NBT03_gp091": [
              "R34H"
            ],
            "NBT03_gp102": [
              "T172I"
            ],
            "NBT03_gp104": [
              "D111E"
            ],
            "NBT03_gp109": [
              "I270L"
            ],
            "NBT03_gp113": [
              "D226E"
            ],
            "NBT03_gp114": [
              "E90V"
            ],
            "NBT03_gp115": [
              "T229A",
              "N267D"
            ],
            "NBT03_gp119": [
              "X39P",
              "X91*"
            ],
            "NBT03_gp123": [
              "I184T"
            ],
            "NBT03_gp127": [
              "S313I"
            ],
            "NBT03_gp130": [
              "X6D",
              "Q273R",
              "D282N",
              "X1165*"
            ],
            "NBT03_gp132": [
              "H74R",
              "R107H"
            ],
            "NBT03_gp135": [
              "V24M"
            ],
            "NBT03_gp137": [
              "A2T",
              "S36L"
            ],
            "NBT03_gp141": [
              "A46V"
            ],
            "NBT03_gp142": [
              "X131N",
              "X132N",
              "X133D",
              "X134R",
              "X135N",
              "X136E",
              "X137Q",
              "-139I",
              "X142N",
              "X145V",
              "X229*"
            ],
            "NBT03_gp145": [
              "V112I"
            ],
            "NBT03_gp148": [
              "D160Y"
            ],
            "NBT03_gp154": [
              "X555L",
              "X560*"
            ],
            "NBT03_gp155": [
              "Y127S"
            ],
            "NBT03_gp157": [
              "X101I",
              "X304*"
            ],
            "NBT03_gp158": [
              "F227S",
              "X419S",
              "X504*"
            ],
            "NBT03_gp159": [
              "H506R"
            ],
            "NBT03_gp165": [
              "I1M"
            ],
            "NBT03_gp166": [
              "V100I"
            ],
            "NBT03_gp169": [
              "X3M"
            ],
            "NBT03_gp170": [
              "Y349C",
              "A621V",
              "A690V",
              "Q733R"
            ],
            "NBT03_gp171": [
              "A311V"
            ],
            "NBT03_gp172": [
              "X21L",
              "X191*"
            ],
            "NBT03_gp173": [
              "L3F",
              "X331K",
              "X334N",
              "V475A",
              "X734L",
              "X1881*"
            ],
            "NBT03_gp174": [
              "F3S"
            ],
            "NBT03_gp176": [
              "A4V"
            ],
            "NBT03_gp178": [
              "S121A",
              "-171V"
            ]
          },
          "labels": {
            "aa": "NBT03_gp003: I488T; NBT03_gp004: A4V, F136L; NBT03_gp005: C112G; NBT03_gp006: I38V; NBT03_gp008: A174V, S193A; NBT03_gp011: X47I, X151*; NBT03_gp012: R146C, X154D, X156*; NBT03_gp023: S68N; NBT03_gp024: L148M; NBT03_gp025: X78R, T185A, X220*; NBT03_gp039: L26I; NBT03_gp044: S88A; NBT03_gp045: X21S, X61H, X154*; NBT03_gp046: R83K, N97H; NBT03_gp047: E341D; NBT03_gp055: N20S; NBT03_gp058: Y45C; NBT03_gp070: I62V; NBT03_gp071: X244I, X372*; NBT03_gp075: M68I, P75L; NBT03_gp080: A153T; NBT03_gp081: V249I; NBT03_gp087: I111T; NBT03_gp088: S364R, T622A, T630A; NBT03_gp091: R34H; NBT03_gp102: T172I; NBT03_gp104: D111E; NBT03_gp109: I270L; NBT03_gp113: D226E; NBT03_gp114: E90V; NBT03_gp115: T229A, N267D; NBT03_gp119: X39P, X91*; NBT03_gp123: I184T; NBT03_gp127: S313I; NBT03_gp130: X6D, Q273R, D282N, X1165*; NBT03_gp132: H74R, R107H; NBT03_gp135: V24M; NBT03_gp137: A2T, S36L; NBT03_gp141: A46V; NBT03_gp142: X131N, X132N, X133D, X134R, X135N, X136E, X137Q, -139I, X142N, X145V, X229*; NBT03_gp145: V112I; NBT03_gp148: D160Y; NBT03_gp154: X555L, X560*; NBT03_gp155: Y127S; NBT03_gp157: X101I, X304*; NBT03_gp158: F227S, X419S, X504*; NBT03_gp159: H506R; NBT03_gp165: I1M; NBT03_gp166: V100I; NBT03_gp169: X3M; NBT03_gp170: Y349C, A621V, A690V, Q733R; NBT03_gp171: A311V; NBT03_gp172: X21L, X191*; NBT03_gp173: L3F, X331K, X334N, V475A, X734L, X1881*; NBT03_gp174: F3S; NBT03_gp176: A4V; NBT03_gp178: S121A, -171V"
          }
        },
        "children": [
          {
            "name": "OZ261637.2",
            "node_attrs": {
              "div": 0.00189144,
              "num_date": {
                "value": 2025.037,
                "inferred": false
              },
              "Genotype": {
                "value": "IIa",
                "confidence": {
                  "IIa": 1.0
                },
                "entropy": -1e-12
              },
              "strain": {
                "value": "OZ261637.2"
              },
              "country": {
                "value": "Sierra Leone",
                "confidence": {
                  "Sierra Leone": 1.0
                },
                "entropy": -1e-12
              }
            },
            "branch_attrs": {
              "mutations": {
                "nuc": [
                  "G580T",
                  "G707A",
                  "A2760-",
                  "A2761-",
                  "C2959T",
                  "G3051A",
                  "G3843A",
                  "C5441A",
                  "G7186A",
                  "T7253-",
                  "A7579-",
                  "C7864T",
                  "T8015C",
                  "A8143G",
                  "-8422C",
                  "G8841A",
                  "T9054C",
                  "A11365G",
                  "C11745T",
                  "G12947A",
                  "T13272-",
                  "A13273-",
                  "C13709T",
                  "C14890A",
                  "A15512-",
                  "C15513-",
                  "G15514-",
                  "T15515-",
                  "C15516-",
                  "A15517-",
                  "A15518-",
                  "T15519-",
                  "G15520-",
                  "G15521-",
                  "T15522-",
                  "A15523-",
                  "C15524-",
                  "A15525-",
                  "A15526-",
                  "A15527-",
                  "T15528-",
                  "T15529-",
                  "T15530-",
                  "T15531-",
                  "A15532-",
                  "C18109T",
                  "T19165A",
                  "C19281T",
                  "T19324A",
                  "G19891A",
                  "T20697C",
                  "-20990T",
                  "A21111-",
                  "G22308A",
                  "G23118-",
                  "A23119-",
                  "G23120-",
                  "C23190T",
                  "C23747T",
                  "G23966A",
                  "G24232-",
                  "C24233-",
                  "A24234-",
                  "T24732C",
                  "C24977T",
                  "C25368A",
                  "C29203A",
                  "C30510T",
                  "G30699T",
                  "C31454A",
                  "G32326A",
                  "C35859T",
                  "G36179A",
                  "G36310T",
                  "C36732T",
                  "A38098G",
                  "T38382A",
                  "G38403A",
                  "C38427T",
                  "T38583C",
                  "C41315T",
                  "C46475T",
                  "G46543A",
                  "G47813T",
                  "T48389G",
                  "A54013G",
                  "G54403A",
                  "G55750A",
                  "G58482T",
                  "T62580A",
                  "A70398C",
                  "C71655G",
                  "A74517T",
                  "T75211C",
                  "G76393A",
                  "G77451A",
                  "C77833T",
                  "C79658T",
                  "C79980T",
                  "G80435T",
                  "T80764G",
                  "G84373A",
                  "C85145T",
                  "G85661A",
                  "A85968G",
                  "A86916G",
                  "G87055A",
                  "A88560T",
                  "C89607T",
                  "G89869A",
                  "G90034A",
                  "A91247-",
                  "T91248-",
                  "G91249-",
                  "G91250-",
                  "A91251-",
                  "G91737A",
                  "G93422A",
                  "C93701T",
                  "G94404T",
                  "T95121C",
                  "A95738G",
                  "G97371A",
                  "T97911C",
                  "C98796T",
                  "C99287T",
                  "G99587A",
                  "G100967A",
                  "A104985G",
                  "G106460T",
                  "G106599T",
                  "G107366T",
                  "C108252T",
                  "C111873T",
                  "C115877T",
                  "G125514T",
                  "C125798T",
                  "T130846C",
                  "A131548G",
                  "C132034T",
                  "T133087C",
                  "G133115-",
                  "-133539T",
                  "-133682A",
                  "-133733C",
                  "G136446A",
                  "A136556-",
                  "T136557-",
                  "A136559-",
                  "T136560-",
                  "T136570A",
                  "T136641C",
                  "A137515G",
                  "G140772A",
                  "G142337A",
                  "C142578T",
                  "C145219A",
                  "-146877T",
                  "A147926T",
                  "A148124G",
                  "C148542T",
                  "T150570-",
                  "A150571-",
                  "T150572-",
                  "G150573-",
                  "A150574-",
                  "T150575-",
                  "G150576-",
                  "G150577-",
                  "A150578-",
                  "T150579-",
                  "A150580-",
                  "T150581-",
                  "T150596-",
                  "A150597-",
                  "T150598-",
                  "G150599-",
                  "A150600-",
                  "T150601-",
                  "G150602-",
                  "G150603-",
                  "A150604-",
                  "T150605-",
                  "A150606-",
                  "T150607-",
                  "G150608-",
                  "T150610-",
                  "G150611-",
                  "G150844T",
                  "C153210A",
                  "G153576T",
                  "G153894A",
                  "C155891T",
                  "C156081T",
                  "C156162A",
                  "-156410G",
                  "-156426C",
                  "-156448A",
                  "-156512G",
                  "-156894C",
                  "A156954G",
                  "-156978C",
                  "-157273T",
                  "-157280T",
                  "A157437G",
                  "T157490C",
                  "-157665T",
                  "-158175C",
                  "-158398G",
                  "-158403G",
                  "A158511G",
                  "C158981T",
                  "A159174G",
                  "G159964T",
                  "C160120T",
                  "A161541-",
                  "G161760A",
                  "A164460T",
                  "C164835T",
                  "T165304C",
                  "T166103-",
                  "T166104-",
                  "A166105-",
                  "A166106-",
                  "T166107-",
                  "A166108-",
                  "A166109-",
                  "T166110-",
                  "T166111-",
                  "A166112-",
                  "A166113-",
                  "T166114-",
                  "A166115-",
                  "A166116-",
                  "G167305A",
                  "G167489A",
                  "T168446-",
                  "A168447-",
                  "A169574G",
                  "G169772A",
                  "G169814-",
                  "A169815-",
                  "A169816-",
                  "G170283A",
                  "T170904-",
                  "G171068A",
                  "T172524C",
                  "T173283-",
                  "T173285-",
                  "A173286-",
                  "T173287-",
                  "A173288-",
                  "T173289-",
                  "A173290-",
                  "T173291-",
                  "A173292-",
                  "T173293-",
                  "A173294-",
                  "T173295-",
                  "A173296-",
                  "T173297-",
                  "A173298-",
                  "T173299-",
                  "A173300-",
                  "T173301-",
                  "A173302-",
                  "T173303-",
                  "G173318-",
                  "G173544A",
                  "G173641A",
                  "G175396A",
                  "A177073G",
                  "C178285T",
                  "G178332T",
                  "C179014T",
                  "T179068-",
                  "T179069-",
                  "A179070-",
                  "T179071-",
                  "T179072-",
                  "T179073-",
                  "A179074-",
                  "T179075-",
                  "G179076-",
                  "A179077-",
                  "T179078-",
                  "-179145C",
                  "-179146A",
                  "-179147T",
                  "-179148T",
                  "-179149A",
                  "-179150T",
                  "-179151A",
                  "-179152T",
                  "-179153A",
                  "-179154C",
                  "-179155A",
                  "-179156T",
                  "-179157T",
                  "-179158A",
                  "-179160A",
                  "-179161T",
                  "-179162A",
                  "-179163C",
                  "-179164A",
                  "-179165T",
                  "-179166T",
                  "-179167A",
                  "-179168T",
                  "-179169A",
                  "-179170T",
                  "-179171A",
                  "-179172C",
                  "-179173A",
                  "-179174T",
                  "-179175T",
                  "-179176A",
                  "-179177T",
                  "-179178A",
                  "-179179T",
                  "-179180A",
                  "-179182A",
                  "-179183T",
                  "-179184T",
                  "-179185A",
                  "-179186T",
                  "-179187A",
                  "-179188T",
                  "-179189A",
                  "-179191A",
                  "-179192T",
                  "-179193T",
                  "-179194A",
                  "-179195T",
                  "-179196A",
                  "-179197T",
                  "-179198A",
                  "-179199C",
                  "-179200A",
                  "-179201T",
                  "-179202T",
                  "-179203A",
                  "-179204T",
                  "-179205A",
                  "-179206T",
                  "-179207A",
                  "-179208C",
                  "-179236A",
                  "-179237T",
                  "-179238T",
                  "-179239A",
                  "-179240T",
                  "-179241A",
                  "-179242T",
                  "-179243A",
                  "G179301T",
                  "C179423T",
                  "T180075A",
                  "T180218C",
                  "T180475-",
                  "T180476-",
                  "A180477-",
                  "A180478-",
                  "A180479-",
                  "A180481-",
                  "G180677A",
                  "G181076A",
                  "C182411A",
                  "C182600T",
                  "C183466A",
                  "A183473G",
                  "A183786-",
                  "C183787-",
                  "A183788-",
                  "T183789-",
                  "C183790-",
                  "G183791-",
                  "A183792-",
                  "C183793-",
                  "G183794-",
                  "A183795-",
                  "T183796-",
                  "G183797-",
                  "T183798-",
                  "C183799-",
                  "A183800-",
                  "A183801-",
                  "A183802-",
                  "A183803-",
                  "A183804-",
                  "T183805-",
                  "A183806-",
                  "T183807-",
                  "G187398-",
                  "T187399-",
                  "A187400-",
                  "C187401-",
                  "C188636T",
                  "C189273T",
                  "G189983-",
                  "G189984-",
                  "A189985-",
                  "C190531T",
                  "G191769T",
                  "C193367T",
                  "C194159T",
                  "G194251A",
                  "T194449-",
                  "T194450-",
                  "C196503T",
                  "C196630A"
                ],
                "NBT03_gp003": [
                  "S550N"
                ],
                "NBT03_gp004": [
                  "W239L"
                ],
                "NBT03_gp008": [
                  "D386N"
                ],
                "NBT03_gp010": [
                  "L126F",
                  "C520Y"
                ],
                "NBT03_gp015": [
                  "R39C"
                ],
                "NBT03_gp017": [
                  "X25E",
                  "D123G",
                  "X178*"
                ],
                "NBT03_gp018": [
                  "Y441X",
                  "*443X"
                ],
                "NBT03_gp019": [
                  "L14-"
                ],
                "NBT03_gp021": [
                  "E37D",
                  "A168T"
                ],
                "NBT03_gp025": [
                  "E20D"
                ],
                "NBT03_gp027": [
                  "L166I",
                  "D229N"
                ],
                "NBT03_gp029": [
                  "P276S"
                ],
                "NBT03_gp035": [
                  "A118T",
                  "T302I"
                ],
                "NBT03_gp036": [
                  "N151S",
                  "C203Y",
                  "A211V",
                  "D218V",
                  "S313P"
                ],
                "NBT03_gp041": [
                  "M190I"
                ],
                "NBT03_gp053": [
                  "S459F"
                ],
                "NBT03_gp068": [
                  "E178A"
                ],
                "NBT03_gp070": [
                  "L96V"
                ],
                "NBT03_gp074": [
                  "Y137H"
                ],
                "NBT03_gp078": [
                  "P57S"
                ],
                "NBT03_gp081": [
                  "H192Y",
                  "T299I"
                ],
                "NBT03_gp083": [
                  "N86H"
                ],
                "NBT03_gp084": [
                  "S1083N"
                ],
                "NBT03_gp086": [
                  "K153E"
                ],
                "NBT03_gp087": [
                  "A2V"
                ],
                "NBT03_gp089": [
                  "V80I",
                  "A135T"
                ],
                "NBT03_gp091": [
                  "M1-",
                  "E2X",
                  "*147X"
                ],
                "NBT03_gp092": [
                  "A3T"
                ],
                "NBT03_gp097": [
                  "A281V",
                  "G381D"
                ],
                "NBT03_gp099": [
                  "A261V"
                ],
                "NBT03_gp102": [
                  "V29A"
                ],
                "NBT03_gp104": [
                  "H97N",
                  "L399I"
                ],
                "NBT03_gp106": [
                  "A192T"
                ],
                "NBT03_gp113": [
                  "A43V"
                ],
                "NBT03_gp126": [
                  "V64M"
                ],
                "NBT03_gp131": [
                  "T343A",
                  "E366D",
                  "X370-",
                  "X371-",
                  "H408Y",
                  "X510*"
                ],
                "NBT03_gp141": [
                  "V46I",
                  "A126V"
                ],
                "NBT03_gp148": [
                  "D167V"
                ],
                "NBT03_gp149": [
                  "T30A"
                ],
                "NBT03_gp150": [
                  "C285Y"
                ],
                "NBT03_gp156": [
                  "T22I"
                ],
                "NBT03_gp164": [
                  "Y73X",
                  "*222X"
                ],
                "NBT03_gp165": [
                  "D35N",
                  "E49-"
                ],
                "NBT03_gp169": [
                  "E289K"
                ],
                "NBT03_gp170": [
                  "H473R"
                ],
                "NBT03_gp171": [
                  "T53I",
                  "N270K",
                  "F318S"
                ],
                "NBT03_gp172": [
                  "V54I",
                  "G187R"
                ],
                "NBT03_gp173": [
                  "S704Y",
                  "T811-",
                  "S812-",
                  "T813-",
                  "M814-",
                  "S815-",
                  "K816-",
                  "I817-",
                  "S818X",
                  "*1881X"
                ],
                "NBT03_gp175": [
                  "A41V"
                ],
                "NBT03_gp176": [
                  "W239L"
                ],
                "NBT03_gp177": [
                  "S550N"
                ]
              },
              "labels": {
                "aa": "NBT03_gp003: S550N; NBT03_gp004: W239L; NBT03_gp008: D386N; NBT03_gp010: L126F, C520Y; NBT03_gp015: R39C; NBT03_gp017: X25E, D123G, X178*; NBT03_gp018: Y441X, *443X; NBT03_gp019: L14-; NBT03_gp021: E37D, A168T; NBT03_gp025: E20D; NBT03_gp027: L166I, D229N; NBT03_gp029: P276S; NBT03_gp035: A118T, T302I; NBT03_gp036: N151S, C203Y, A211V, D218V, S313P; NBT03_gp041: M190I; NBT03_gp053: S459F; NBT03_gp068: E178A; NBT03_gp070: L96V; NBT03_gp074: Y137H; NBT03_gp078: P57S; NBT03_gp081: H192Y, T299I; NBT03_gp083: N86H; NBT03_gp084: S1083N; NBT03_gp086: K153E; NBT03_gp087: A2V; NBT03_gp089: V80I, A135T; NBT03_gp091: M1-, E2X, *147X; NBT03_gp092: A3T; NBT03_gp097: A281V, G381D; NBT03_gp099: A261V; NBT03_gp102: V29A; NBT03_gp104: H97N, L399I; NBT03_gp106: A192T; NBT03_gp113: A43V; NBT03_gp126: V64M; NBT03_gp131: T343A, E366D, X370-, X371-, H408Y, X510*; NBT03_gp141: V46I, A126V; NBT03_gp148: D167V; NBT03_gp149: T30A; NBT03_gp150: C285Y; NBT03_gp156: T22I; NBT03_gp164: Y73X, *222X; NBT03_gp165: D35N, E49-; NBT03_gp169: E289K; NBT03_gp170: H473R; NBT03_gp171: T53I, N270K, F318S; NBT03_gp172: V54I, G187R; NBT03_gp173: S704Y, T811-, S812-, T813-, M814-, S815-, K816-, I817-, S818X, *1881X; NBT03_gp175: A41V; NBT03_gp176: W239L; NBT03_gp177: S550N"
              }
            }
          },
          {
            "name": "NODE_0000081",
            "node_attrs": {
              "div": 0.00204728,
              "num_date": {
                "value": 2016.908
              },
              "Genotype": {
                "value": "IIb",
                "confidence": {
                  "IIb": 0.637,
                  "IIa": 0.282,
                  "Ib": 0.0812
                },
                "entropy": 0.848
              },
              "country": {
                "value": "USA",
                "confidence": {
                  "USA": 0.981,
                  "Sierra Leone": 0.019
                },
                "entropy": 0.0958
              }
            },
            "branch_attrs": {
              "mutations": {
                "nuc": [
                  "C128T",
                  "-604T",
                  "-605T",
                  "G1687A",
                  "C1813A",
                  "G1814T",
                  "G3099T",
                  "G3420A",
                  "G3450A",
                  "T5809C",
                  "G7950T",
                  "-8055A",
                  "T8286C",
                  "-8422T",
                  "-8499T",
                  "C8893A",
                  "-8993T",
                  "C10267A",
                  "G10275A",
                  "T10641C",
                  "C11439T",
                  "G11593A",
                  "G11624A",
                  "G12712A",
                  "G12733A",
                  "G16788T",
                  "T18017A",
                  "G18312A",
                  "A18861T",
                  "C19055T",
                  "T19304A",
                  "C19367T",
                  "-20990A",
                  "G22575T",
                  "C24222T",
                  "-24310A",
                  "G24358T",
                  "C24719G",
                  "G25173T",
                  "T25212G",
                  "G25407A",
                  "T25769G",
                  "A27215G",
                  "C28090A",
                  "C28278T",
                  "-29218A",
                  "-29219T",
                  "-29220G",
                  "-29221T",
                  "-29222A",
                  "-29223C",
                  "T29446C",
                  "C29655T",
                  "T30500A",
                  "A31039G",
                  "A31793G",
                  "-32210A",
                  "-32211C",
                  "-32212G",
                  "A32364G",
                  "C32477A",
                  "C33043T",
                  "C33143T",
                  "-33199A",
                  "-33414T",
                  "C33963T",
                  "T34005C",
                  "G34295A",
                  "C34685T",
                  "G38067A",
                  "G46895A",
                  "A48138G",
                  "A48148C",
                  "C48527A",
                  "C51168T",
                  "C53207A",
                  "C55805T",
                  "C58467T",
                  "C59256T",
                  "G66580A",
                  "C67827T",
                  "G73821A",
                  "C74303G",
                  "C74382T",
                  "C78728A",
                  "A80756G",
                  "C80986T",
                  "G81063A",
                  "T81182C",
                  "G81463T",
                  "T82838A",
                  "G84333A",
                  "C85163T",
                  "G86225A",
                  "G86535A",
                  "G87049A",
                  "G87735A",
                  "C89214T",
                  "G89579T",
                  "G91023A",
                  "-91246A",
                  "A92009G",
                  "G92102A",
                  "T92237C",
                  "T92516C",
                  "A95477C",
                  "G95795A",
                  "G98430T",
                  "G99212A",
                  "G99683A",
                  "C99830T",
                  "C100562T",
                  "T105126C",
                  "C106115T",
                  "A107232G",
                  "T107394C",
                  "G109382A",
                  "A109580G",
                  "C111716T",
                  "T120252C",
                  "G120965A",
                  "C124737T",
                  "C124988G",
                  "G126255A",
                  "G128076A",
                  "C132719A",
                  "-132813T",
                  "-133091T",
                  "-133092T",
                  "-133093T",
                  "-133094T",
                  "-133095T",
                  "-133096T",
                  "-133097T",
                  "-133098T",
                  "-133099T",
                  "-133100T",
                  "-133101T",
                  "-133102T",
                  "C133145T",
                  "-133177T",
                  "-133178C",
                  "-133179T",
                  "-133180T",
                  "-133181T",
                  "-133182C",
                  "-133183T",
                  "-133184C",
                  "-133185A",
                  "-133186A",
                  "G133201A",
                  "-133539C",
                  "-133682G",
                  "-133733T",
                  "C133966T",
                  "G134884A",
                  "G135706A",
                  "G136498A",
                  "-136555T",
                  "-136558G",
                  "G136604A",
                  "G136687A",
                  "G136870A",
                  "G137627A",
                  "-140134A",
                  "-140135A",
                  "-140136C",
                  "-140137A",
                  "-140138A",
                  "-140139T",
                  "-140140T",
                  "-140141A",
                  "-140142T",
                  "G141300A",
                  "C141364T",
                  "C142450A",
                  "C143426T",
                  "C145803A",
                  "T146687C",
                  "-146877A",
                  "C147860T",
                  "A148126G",
                  "T149765G",
                  "A149878G",
                  "C150444T",
                  "-150569A",
                  "-150582G",
                  "-150583A",
                  "-150584T",
                  "-150585G",
                  "-150594G",
                  "-150595A",
                  "-150609A",
                  "T150756C",
                  "G154405A",
                  "-156410A",
                  "-156414C",
                  "-156415A",
                  "-156426T",
                  "-156448G",
                  "-156512A",
                  "-156548A",
                  "-156549G",
                  "-156894A",
                  "-156978T",
                  "-157273G",
                  "-157280C",
                  "-157665G",
                  "-157678A",
                  "-157679A",
                  "-157680A",
                  "-157681A",
                  "-157682T",
                  "-157683T",
                  "-157684T",
                  "-157685T",
                  "-157686A",
                  "-157687A",
                  "-157688G",
                  "-157689C",
                  "-157690G",
                  "-157691A",
                  "-157692T",
                  "-157693G",
                  "-157694A",
                  "-157695T",
                  "-157696A",
                  "-158027A",
                  "-158028T",
                  "-158029A",
                  "-158170A",
                  "-158175A",
                  "-158398A",
                  "-158403A",
                  "G158668T",
                  "G159415A",
                  "A159447C",
                  "C160152T",
                  "G160867A",
                  "C161574T",
                  "G161799A",
                  "G162291A",
                  "C162828T",
                  "C163467T",
                  "C164848T",
                  "G166399T",
                  "-166656T",
                  "-166657T",
                  "T167126C",
                  "G167656T",
                  "C167858T",
                  "C168277A",
                  "C168588G",
                  "G169603A",
                  "G170248A",
                  "G170435A",
                  "-170918G",
                  "G171675A",
                  "G172188A",
                  "-172667T",
                  "G172980A",
                  "G173150A",
                  "-173284A",
                  "-173304A",
                  "-173305T",
                  "-173306A",
                  "-173307T",
                  "-173308A",
                  "-173309T",
                  "-173310A",
                  "-173311T",
                  "-173312A",
                  "-173313T",
                  "-173314A",
                  "-173315T",
                  "-173316A",
                  "-173317T",
                  "C173441T",
                  "-173501A",
                  "-173502T",
                  "-173745T",
                  "G173809A",
                  "C173810T",
                  "T173882C",
                  "C174170T",
                  "-174531G",
                  "-174532A",
                  "-174533T",
                  "-174534G",
                  "-174535A",
                  "-174536A",
                  "A175065C",
                  "C176160T",
                  "G177167T",
                  "C178275T",
                  "G178395A",
                  "G178423A",
                  "G178540A",
                  "A178887G",
                  "-180480A",
                  "-181114A",
                  "-181115T",
                  "-181116T",
                  "-181117C",
                  "-181118C",
                  "-181119T",
                  "-181120T",
                  "-181121A",
                  "-181122T",
                  "G181350A",
                  "G181994A",
                  "G182443A",
                  "G182491A",
                  "C183008T",
                  "G183695A",
                  "C183696T",
                  "G184137A",
                  "T187421C",
                  "C188096A",
                  "G189418A",
                  "-189744T",
                  "G189811T",
                  "G190098T",
                  "A190772C",
                  "A191401G",
                  "C193760T",
                  "C193790T",
                  "C194111A",
                  "C195396A",
                  "G195397T",
                  "C195523T",
                  "-196612A",
                  "-196613A",
                  "G197082A"
                ],
                "NBT03_gp002": [
                  "T313N"
                ],
                "NBT03_gp005": [
                  "R124M"
                ],
                "NBT03_gp006": [
                  "R230K"
                ],
                "NBT03_gp007": [
                  "D73G"
                ],
                "NBT03_gp008": [
                  "A426V",
                  "A488T"
                ],
                "NBT03_gp014": [
                  "K271M"
                ],
                "NBT03_gp017": [
                  "X25D",
                  "X178*"
                ],
                "NBT03_gp021": [
                  "A254P",
                  "S374Y"
                ],
                "NBT03_gp024": [
                  "A63V"
                ],
                "NBT03_gp025": [
                  "-14V",
                  "-15H"
                ],
                "NBT03_gp026": [
                  "N95S"
                ],
                "NBT03_gp027": [
                  "K232I"
                ],
                "NBT03_gp029": [
                  "V37M",
                  "M263T",
                  "-314R"
                ],
                "NBT03_gp030": [
                  "X70S",
                  "X76*"
                ],
                "NBT03_gp034": [
                  "G438R"
                ],
                "NBT03_gp036": [
                  "A323V"
                ],
                "NBT03_gp050": [
                  "W411L"
                ],
                "NBT03_gp053": [
                  "V441I"
                ],
                "NBT03_gp063": [
                  "R620Q"
                ],
                "NBT03_gp073": [
                  "T175R"
                ],
                "NBT03_gp083": [
                  "A12T"
                ],
                "NBT03_gp084": [
                  "G113V",
                  "V1070I"
                ],
                "NBT03_gp087": [
                  "A4V"
                ],
                "NBT03_gp097": [
                  "R256K",
                  "S413N",
                  "A462V"
                ],
                "NBT03_gp104": [
                  "V514I"
                ],
                "NBT03_gp109": [
                  "A63T"
                ],
                "NBT03_gp124": [
                  "T264I",
                  "P348A"
                ],
                "NBT03_gp129": [
                  "D100N"
                ],
                "NBT03_gp131": [
                  "T14M",
                  "T355I",
                  "X370I",
                  "X371I",
                  "X510*"
                ],
                "NBT03_gp137": [
                  "-123N",
                  "-124N",
                  "-125Y"
                ],
                "NBT03_gp139": [
                  "E67K",
                  "A88V"
                ],
                "NBT03_gp142": [
                  "H217Y"
                ],
                "NBT03_gp146": [
                  "D31G"
                ],
                "NBT03_gp148": [
                  "T145M"
                ],
                "NBT03_gp152": [
                  "N24D"
                ],
                "NBT03_gp156": [
                  "A167T",
                  "E177D"
                ],
                "NBT03_gp159": [
                  "R506C"
                ],
                "NBT03_gp161": [
                  "C80F",
                  "X166F",
                  "X169*"
                ],
                "NBT03_gp163": [
                  "R108I"
                ],
                "NBT03_gp164": [
                  "S120C"
                ],
                "NBT03_gp166": [
                  "D71N",
                  "R133Q"
                ],
                "NBT03_gp167": [
                  "E230K"
                ],
                "NBT03_gp169": [
                  "-1M",
                  "X2K",
                  "K178N",
                  "X352*"
                ],
                "NBT03_gp170": [
                  "R169W"
                ],
                "NBT03_gp173": [
                  "R363H",
                  "G379D",
                  "P781S",
                  "A928T"
                ],
                "NBT03_gp174": [
                  "D74N"
                ],
                "NBT03_gp175": [
                  "E121D"
                ],
                "NBT03_gp178": [
                  "T313N"
                ]
              },
              "labels": {
                "aa": "NBT03_gp002: T313N; NBT03_gp005: R124M; NBT03_gp006: R230K; NBT03_gp007: D73G; NBT03_gp008: A426V, A488T; NBT03_gp014: K271M; NBT03_gp017: X25D, X178*; NBT03_gp021: A254P, S374Y; NBT03_gp024: A63V; NBT03_gp025: -14V, -15H; NBT03_gp026: N95S; NBT03_gp027: K232I; NBT03_gp029: V37M, M263T, -314R; NBT03_gp030: X70S, X76*; NBT03_gp034: G438R; NBT03_gp036: A323V; NBT03_gp050: W411L; NBT03_gp053: V441I; NBT03_gp063: R620Q; NBT03_gp073: T175R; NBT03_gp083: A12T; NBT03_gp084: G113V, V1070I; NBT03_gp087: A4V; NBT03_gp097: R256K, S413N, A462V; NBT03_gp104: V514I; NBT03_gp109: A63T; NBT03_gp124: T264I, P348A; NBT03_gp129: D100N; NBT03_gp131: T14M, T355I, X370I, X371I, X510*; NBT03_gp137: -123N, -124N, -125Y; NBT03_gp139: E67K, A88V; NBT03_gp142: H217Y; NBT03_gp146: D31G; NBT03_gp148: T145M; NBT03_gp152: N24D; NBT03_gp156: A167T, E177D; NBT03_gp159: R506C; NBT03_gp161: C80F, X166F, X169*; NBT03_gp163: R108I; NBT03_gp164: S120C; NBT03_gp166: D71N, R133Q; NBT03_gp167: E230K; NBT03_gp169: -1M, X2K, K178N, X352*; NBT03_gp170: R169W; NBT03_gp173: R363H, G379D, P781S, A928T; NBT03_gp174: D74N; NBT03_gp175: E121D; NBT03_gp178: T313N"
              }
            },
            "children": [
              {
                "name": "NC_063383",
                "node_attrs": {
                  "div": 0.00207267,
                  "num_date": {
                    "value": 2017.237,
                    "inferred": true
                  },
                  "Genotype": {
                    "value": "IIb",
                    "confidence": {
                      "IIb": 0.636,
                      "IIa": 0.282,
                      "Ib": 0.0826
                    },
                    "entropy": 0.851
                  },
                  "country": {
                    "value": "USA",
                    "confidence": {
                      "USA": 0.964,
                      "Sierra Leone": 0.0224,
                      "Togo": 0.00216,
                      "Italy": 0.00215,
                      "Thailand": 0.00215,
                      "Portugal": 0.00202,
                      "China": 0.00202,
                      "Guinea": 0.00138,
                      "Mali": 0.00138
                    },
                    "entropy": 0.203
                  }
                },
                "branch_attrs": {
                  "mutations": {
                    "nuc": [
                      "-606T",
                      "-607T",
                      "-608T",
                      "-609T",
                      "G18769A",
                      "C28175T",
                      "G81977A",
                      "G100261A",
                      "-150586A",
                      "-150587T",
                      "-150588A",
                      "-150589T",
                      "-150590G",
                      "-150591A",
                      "-150592T",
                      "-150593G",
                      "C154408T",
                      "-179145C",
                      "-179146A",
                      "-179147T",
                      "-179148T",
                      "-179149A",
                      "-179150T",
                      "-179151A",
                      "-179152T",
                      "-179153A",
                      "-179154C",
                      "-179155A",
                      "-179156T",
                      "-179157T",
                      "-179158A",
                      "-179160A",
                      "-179161T",
                      "-179162A",
                      "-179163C",
                      "-179164A",
                      "-179165T",
                      "-179166T",
                      "-179167A",
                      "-179168T",
                      "-179169A",
                      "-179170T",
                      "-179171A",
                      "-179172C",
                      "-179173A",
                      "-179174T",
                      "-179175T",
                      "-179176A",
                      "-179177T",
                      "-179178A",
                      "-179179T",
                      "-179180A",
                      "-179182A",
                      "-179183T",
                      "-179184T",
                      "-179185A",
                      "-179186T",
                      "-179187A",
                      "-179188T",
                      "-179189A",
                      "-179191A",
                      "-179192T",
                      "-179193T",
                      "-179194A",
                      "-179195T",
                      "-179196A",
                      "-179197T",
                      "-179198A",
                      "-179199C",
                      "-179200A",
                      "-179201T",
                      "-179202T",
                      "-179203A",
                      "-179204T",
                      "-179205A",
                      "-179206T",
                      "-179207A",
                      "-179208C",
                      "-179236A",
                      "-179237T",
                      "-179238T",
                      "-179239A",
                      "-179240T",
                      "-179241A",
                      "-179242T",
                      "-179243A",
                      "-196614A",
                      "-196615A",
                      "-196616A",
                      "-196617A"
                    ],
                    "NBT03_gp097": [
                      "E606K"
                    ]
                  },
                  "labels": {
                    "aa": "NBT03_gp097: E606K"
                  }
                }
              },
              {
                "name": "NODE_0000080",
                "node_attrs": {
                  "div": 0.00205236,
                  "num_date": {
                    "value": 2016.977
                  },
                  "Genotype": {
                    "value": "IIb",
                    "confidence": {
                      "IIb": 0.999
                    },
                    "entropy": 0.00861
                  },
                  "country": {
                    "value": "USA",
                    "confidence": {
                      "USA": 0.988,
                      "Sierra Leone": 0.0116
                    },
                    "entropy": 0.0635
                  }
                },
                "branch_attrs": {
                  "mutations": {
                    "nuc": [
                      "G77383A",
                      "C179235-"
                    ],
                    "NBT03_gp077": [
                      "E162K"
                    ]
                  },
                  "labels": {
                    "aa": "NBT03_gp077: E162K"
                  }
                },
                "children": [
                  {
                    "name": "NODE_0000073",
                    "node_attrs": {
                      "div": 0.00236533,
                      "num_date": {
                        "value": 2022.801
                      },
                      "Genotype": {
                        "value": "IIb",
                        "confidence": {
                          "IIb": 1.0
                        },
                        "entropy": 4.2e-05
                      },
                      "MPXV_Lineage": {
                        "value": "C.1.2",
                        "confidence": {
                          "C.1.2": 0.241,
                          "": 0.134,
                          "F.2": 0.0944,
                          "A.2.2": 0.0912,
                          "G.1": 0.084,
                          "F.6": 0.0823,
                          "F.1": 0.082,
                          "C.1": 0.069,
                          "E.3.1": 0.069,
                          "F.4": 0.0267,
                          "F.4.1": 0.0266
                        },
                        "entropy": 2.234
                      },
                      "country": {
                        "value": "USA",
                        "confidence": {
                          "USA": 1.0
                        },
                        "entropy": 0.000363
                      }
                    },
                    "branch_attrs": {
                      "mutations": {
                        "nuc": [
                          "G1262A",
                          "G2591A",
                          "G3111A",
                          "G3522A",
                          "C3818T",
                          "C7771T",
                          "G14000T",
                          "G15428A",
                          "G21723A",
                          "C23564T",
                          "G25661A",
                          "G30367A",
                          "G31053A",
                          "G34459A",
                          "G37202A",
                          "G38360A",
                          "C38662T",
                          "C39119T",
                          "C39139T",
                          "G52885A",
                          "G54117A",
                          "G54635A",
                          "G64297A",
                          "C72362T",
                          "C73066T",
                          "G73239A",
                          "G74205A",
                          "G81275A",
                          "C82373T",
                          "G82451A",
                          "C83326T",
                          "C84587T",
                          "G87230A",
                          "G87297A",
                          "G91728A",
                          "G95034A",
                          "C119296T",
                          "C121320T",
                          "G124130A",
                          "G124674A",
                          "G125249A",
                          "C128698T",
                          "T133177-",
                          "C133178-",
                          "T133179-",
                          "T133180-",
                          "T133181-",
                          "C133182-",
                          "T133183-",
                          "C133184-",
                          "A133185-",
                          "A133186-",
                          "G148412A",
                          "C150469T",
                          "G150594-",
                          "A150595-",
                          "T150596-",
                          "A150597-",
                          "T150598-",
                          "G150599-",
                          "A150600-",
                          "T150601-",
                          "G150602-",
                          "A151461C",
                          "G155795A",
                          "G162243A",
                          "C162331T",
                          "C164832T",
                          "C168120T",
                          "G170262A",
                          "G178133A",
                          "T179159-",
                          "C179181-",
                          "C179190-",
                          "A179209-",
                          "T179210-",
                          "T179211-",
                          "A179212-",
                          "T179213-",
                          "A179214-",
                          "T179215-",
                          "A179216-",
                          "C179217-",
                          "A179218-",
                          "T179219-",
                          "T179220-",
                          "A179221-",
                          "T179222-",
                          "A179223-",
                          "T179224-",
                          "A179225-",
                          "C179226-",
                          "A179227-",
                          "T179228-",
                          "T179229-",
                          "A179230-",
                          "T179231-",
                          "A179232-",
                          "T179233-",
                          "A179234-",
                          "G181980A",
                          "C183519T",
                          "G186578A",
                          "C187428T",
                          "G193392A",
                          "C193688T",
                          "C194099T",
                          "C194619T",
                          "C195948T"
                        ],
                        "NBT03_gp001": [
                          "S105L"
                        ],
                        "NBT03_gp002": [
                          "S54F"
                        ],
                        "NBT03_gp003": [
                          "D264N"
                        ],
                        "NBT03_gp010": [
                          "A423D"
                        ],
                        "NBT03_gp027": [
                          "R48C"
                        ],
                        "NBT03_gp033": [
                          "P78S"
                        ],
                        "NBT03_gp036": [
                          "E125K"
                        ],
                        "NBT03_gp037": [
                          "E353K"
                        ],
                        "NBT03_gp050": [
                          "L108F"
                        ],
                        "NBT03_gp051": [
                          "D56N"
                        ],
                        "NBT03_gp071": [
                          "D196N"
                        ],
                        "NBT03_gp072": [
                          "S30L",
                          "D88N"
                        ],
                        "NBT03_gp073": [
                          "M142I"
                        ],
                        "NBT03_gp084": [
                          "S734L"
                        ],
                        "NBT03_gp088": [
                          "H740Y"
                        ],
                        "NBT03_gp115": [
                          "D98N"
                        ],
                        "NBT03_gp118": [
                          "A17T"
                        ],
                        "NBT03_gp124": [
                          "E62K",
                          "R243Q",
                          "E435K"
                        ],
                        "NBT03_gp129": [
                          "S307L"
                        ],
                        "NBT03_gp152": [
                          "H221Y"
                        ],
                        "NBT03_gp163": [
                          "L263F"
                        ],
                        "NBT03_gp173": [
                          "D209N",
                          "P722S",
                          "M1741I"
                        ],
                        "NBT03_gp177": [
                          "D264N"
                        ],
                        "NBT03_gp178": [
                          "S54F"
                        ],
                        "NBT03_gp179": [
                          "S105L"
                        ]
                      },
                      "labels": {
                        "aa": "NBT03_gp001: S105L; NBT03_gp002: S54F; NBT03_gp003: D264N; NBT03_gp010: A423D; NBT03_gp027: R48C; NBT03_gp033: P78S; NBT03_gp036: E125K; NBT03_gp037: E353K; NBT03_gp050: L108F; NBT03_gp051: D56N; NBT03_gp071: D196N; NBT03_gp072: S30L, D88N; NBT03_gp073: M142I; NBT03_gp084: S734L; NBT03_gp088: H740Y; NBT03_gp115: D98N; NBT03_gp118: A17T; NBT03_gp124: E62K, R243Q, E435K; NBT03_gp129: S307L; NBT03_gp152: H221Y; NBT03_gp163: L263F; NBT03_gp173: D209N, P722S, M1741I; NBT03_gp177: D264N; NBT03_gp178: S54F; NBT03_gp179: S105L"
                      }
                    },
                    "children": [
                      {
                        "name": "NODE_0000074",
                        "node_attrs": {
                          "div": 0.0024009,
                          "num_date": {
                            "value": 2023.496
                          },
                          "Genotype": {
                            "value": "IIb",
                            "confidence": {
                              "IIb": 1.0
                            },
                            "entropy": 5.96e-07
                          },
                          "MPXV_Lineage": {
                            "value": "C.1.2",
                            "confidence": {
                              "C.1.2": 0.5,
                              "C.1": 0.153,
                              "E.3.1": 0.153,
                              "": 0.0425,
                              "F.2": 0.0294,
                              "A.2.2": 0.0284,
                              "G.1": 0.0258,
                              "F.6": 0.0256,
                              "F.1": 0.0255,
                              "F.4": 0.00825,
                              "F.4.1": 0.00823
                            },
                            "entropy": 1.622
                          },
                          "country": {
                            "value": "USA",
                            "confidence": {
                              "USA": 1.0
                            },
                            "entropy": 2.87e-06
                          }
                        },
                        "branch_attrs": {
                          "mutations": {
                            "nuc": [
                              "C3987T",
                              "G55133A",
                              "C64426T",
                              "G105923A",
                              "C166940T",
                              "G190660A",
                              "G193223A"
                            ],
                            "NBT03_gp053": [
                              "R665C"
                            ],
                            "NBT03_gp103": [
                              "L16F"
                            ],
                            "NBT03_gp175": [
                              "R84K"
                            ]
                          },
                          "labels": {
                            "aa": "NBT03_gp053: R665C; NBT03_gp103: L16F; NBT03_gp175: R84K"
                          }
                        },
                        "children": [
                          {
                            "name": "NODE_0000075",
                            "node_attrs": {
                              "div": 0.00240598,
                              "num_date": {
                                "value": 2023.552
                              },
                              "Genotype": {
                                "value": "IIb",
                                "confidence": {
                                  "IIb": 1.0
                                },
                                "entropy": 4.42e-07
                              },
                              "MPXV_Lineage": {
                                "value": "C.1",
                                "confidence": {
                                  "C.1": 0.4,
                                  "E.3.1": 0.4,
                                  "C.1.2": 0.15,
                                  "": 0.0111,
                                  "F.2": 0.00764,
                                  "A.2.2": 0.00736,
                                  "G.1": 0.0067,
                                  "F.6": 0.00667,
                                  "F.1": 0.00665,
                                  "F.4": 0.00226,
                                  "F.4.1": 0.00225
                                },
                                "entropy": 1.268
                              },
                              "country": {
                                "value": "USA",
                                "confidence": {
                                  "USA": 1.0
                                },
                                "entropy": 1.44e-06
                              }
                            },
                            "branch_attrs": {
                              "mutations": {
                                "nuc": [
                                  "G102694A",
                                  "-150586A",
                                  "-150587T",
                                  "-150588A",
                                  "-150589T",
                                  "-150590G",
                                  "-150591A",
                                  "-150592T",
                                  "-150593G",
                                  "-150594G",
                                  "-150595A",
                                  "-150596T",
                                  "-150597A",
                                  "-150598T",
                                  "-150599G",
                                  "-150600A",
                                  "-150601T",
                                  "-150602G"
                                ]
                              }
                            },
                            "children": [
                              {
                                "name": "PX289996.1",
                                "node_attrs": {
                                  "div": 0.00258501,
                                  "num_date": {
                                    "value": 2025.538,
                                    "inferred": false
                                  },
                                  "Genotype": {
                                    "value": "IIb",
                                    "confidence": {
                                      "IIb": 1.0
                                    },
                                    "entropy": -1e-12
                                  },
                                  "MPXV_Lineage": {
                                    "value": "E.3.1",
                                    "confidence": {
                                      "E.3.1": 1.0
                                    },
                                    "entropy": -1e-12
                                  },
                                  "strain": {
                                    "value": "PX289996.1"
                                  },
                                  "country": {
                                    "value": "USA",
                                    "confidence": {
                                      "USA": 1.0
                                    },
                                    "entropy": -1e-12
                                  }
                                },
                                "branch_attrs": {
                                  "mutations": {
                                    "nuc": [
                                      "C21062T",
                                      "C26734T",
                                      "C31907T",
                                      "G37586A",
                                      "G51559A",
                                      "C54828T",
                                      "G56960A",
                                      "C74018T",
                                      "G83247A",
                                      "C94049T",
                                      "G94221A",
                                      "G98742A",
                                      "C99878T",
                                      "G101241A",
                                      "G103228A",
                                      "A107340G",
                                      "C113957T",
                                      "C114466T",
                                      "C114947T",
                                      "C116932T",
                                      "G118289A",
                                      "G121045A",
                                      "G131977A",
                                      "T138421A",
                                      "C142797T",
                                      "C149963T",
                                      "G150226A",
                                      "G152866A",
                                      "C160189T",
                                      "C170573T",
                                      "C172354T",
                                      "G173397A",
                                      "G174531-",
                                      "A174532-",
                                      "T174533-",
                                      "G174534-",
                                      "A174535-",
                                      "A174536-",
                                      "G184562A",
                                      "G188348A",
                                      "C188946T"
                                    ],
                                    "NBT03_gp017": [
                                      "M1I"
                                    ],
                                    "NBT03_gp022": [
                                      "D122N"
                                    ],
                                    "NBT03_gp052": [
                                      "R105K"
                                    ],
                                    "NBT03_gp053": [
                                      "L56F"
                                    ],
                                    "NBT03_gp073": [
                                      "S80L"
                                    ],
                                    "NBT03_gp084": [
                                      "D708N"
                                    ],
                                    "NBT03_gp092": [
                                      "E831K"
                                    ],
                                    "NBT03_gp097": [
                                      "S478L"
                                    ],
                                    "NBT03_gp102": [
                                      "P615S"
                                    ],
                                    "NBT03_gp112": [
                                      "D411N",
                                      "M580I"
                                    ],
                                    "NBT03_gp115": [
                                      "V886I"
                                    ],
                                    "NBT03_gp133": [
                                      "Y24F"
                                    ],
                                    "NBT03_gp142": [
                                      "S7L"
                                    ],
                                    "NBT03_gp152": [
                                      "S52L",
                                      "D140N"
                                    ],
                                    "NBT03_gp154": [
                                      "D59N"
                                    ],
                                    "NBT03_gp166": [
                                      "S179L"
                                    ],
                                    "NBT03_gp168": [
                                      "R69C"
                                    ],
                                    "NBT03_gp169": [
                                      "M1-",
                                      "K2X",
                                      "*352X"
                                    ]
                                  },
                                  "labels": {
                                    "aa": "NBT03_gp017: M1I; NBT03_gp022: D122N; NBT03_gp052: R105K; NBT03_gp053: L56F; NBT03_gp073: S80L; NBT03_gp084: D708N; NBT03_gp092: E831K; NBT03_gp097: S478L; NBT03_gp102: P615S; NBT03_gp112: D411N, M580I; NBT03_gp115: V886I; NBT03_gp133: Y24F; NBT03_gp142: S7L; NBT03_gp152: S52L, D140N; NBT03_gp154: D59N; NBT03_gp166: S179L; NBT03_gp168: R69C; NBT03_gp169: M1-, K2X, *352X"
                                  }
                                }
                              },
                              {
                                "name": "PP631920.1",
                                "node_attrs": {
                                  "div": 0.00243139,
                                  "num_date": {
                                    "value": 2024.037,
                                    "inferred": true,
                                    "raw_value": "2024"
                                  },
                                  "Genotype": {
                                    "value": "IIb",
                                    "confidence": {
                                      "IIb": 1.0
                                    },
                                    "entropy": -1e-12
                                  },
                                  "MPXV_Lineage": {
                                    "value": "C.1",
                                    "confidence": {
                                      "C.1": 1.0
                                    },
                                    "entropy": -1e-12
                                  },
                                  "strain": {
                                    "value": "PP631920.1"
                                  },
                                  "country": {
                                    "value": "USA",
                                    "confidence": {
                                      "USA": 1.0
                                    },
                                    "entropy": -1e-12
                                  }
                                },
                                "branch_attrs": {
                                  "mutations": {
                                    "nuc": [
                                      "G10772A",
                                      "G26855A",
                                      "G69220A",
                                      "C112235T",
                                      "C155490T"
                                    ],
                                    "NBT03_gp066": [
                                      "E122K"
                                    ],
                                    "NBT03_gp110": [
                                      "S99L"
                                    ]
                                  },
                                  "labels": {
                                    "aa": "NBT03_gp066: E122K; NBT03_gp110: S99L"
                                  }
                                }
                              }
                            ]
                          },
                          {
                            "name": "NODE_0000076",
                            "node_attrs": {
                              "div": 0.00247216,
                              "num_date": {
                                "value": 2025.234
                              },
                              "Genotype": {
                                "value": "IIb",
                                "confidence": {
                                  "IIb": 1.0
                                },
                                "entropy": 4.43e-07
                              },
                              "MPXV_Lineage": {
                                "value": "C.1.2",
                                "confidence": {
                                  "C.1.2": 0.999
                                },
                                "entropy": 0.00918
                              },
                              "country": {
                                "value": "USA",
                                "confidence": {
                                  "USA": 1.0
                                },
                                "entropy": 1.44e-06
                              }
                            },
                            "branch_attrs": {
                              "mutations": {
                                "nuc": [
                                  "-606T",
                                  "C1365T",
                                  "G28142A",
                                  "C78295T",
                                  "G81870A",
                                  "C96649T",
                                  "T111249G",
                                  "G126761A",
                                  "A136552-",
                                  "T136553-",
                                  "C136554-",
                                  "G145728A",
                                  "A146894-",
                                  "T146895-",
                                  "A146896-",
                                  "T146897-",
                                  "T146898-",
                                  "T146899-",
                                  "T146900-",
                                  "A146901-",
                                  "T146902-",
                                  "T146903-",
                                  "T146904-",
                                  "T146905-",
                                  "A146906-",
                                  "T146907-",
                                  "A146908-",
                                  "T146909-",
                                  "T146910-",
                                  "T146911-",
                                  "T146912-",
                                  "C149867T",
                                  "G168308A",
                                  "-179145C",
                                  "-179146A",
                                  "-179147T",
                                  "-179148T",
                                  "-179149A",
                                  "-179150T",
                                  "-179151A",
                                  "-179152T",
                                  "-179153A",
                                  "-179154C",
                                  "-179155A",
                                  "-179156T",
                                  "-179157T",
                                  "-179158A",
                                  "-179159T",
                                  "-179160A",
                                  "-179161T",
                                  "-179162A",
                                  "-179163C",
                                  "-179164A",
                                  "-179165T",
                                  "-179166T",
                                  "-179167A",
                                  "-179168T",
                                  "-179169A",
                                  "-179170T",
                                  "-179171A",
                                  "-179172C",
                                  "-179173A",
                                  "-179174T",
                                  "-179175T",
                                  "-179176A",
                                  "-179177T",
                                  "-179178A",
                                  "-179179T",
                                  "-179180A",
                                  "-179181C",
                                  "-179182A",
                                  "-179183T",
                                  "-179184T",
                                  "-179185A",
                                  "-179186T",
                                  "-179187A",
                                  "-179188T",
                                  "-179189A",
                                  "-179190C",
                                  "-179191A",
                                  "-179192T",
                                  "-179193T",
                                  "-179212A",
                                  "-179213T",
                                  "-179214A",
                                  "-179215T",
                                  "-179216A",
                                  "-179217C",
                                  "-179218A",
                                  "-179219T",
                                  "-179220T",
                                  "-179221A",
                                  "-179222T",
                                  "-179223A",
                                  "-179224T",
                                  "-179225A",
                                  "-179226C",
                                  "-179227A",
                                  "-179228T",
                                  "-179229T",
                                  "-179230A",
                                  "-179231T",
                                  "-179232A",
                                  "-179233T",
                                  "-179234A",
                                  "-179235C",
                                  "-179236A",
                                  "-179237T",
                                  "-179238T",
                                  "-179239A",
                                  "-179240T",
                                  "-179241A",
                                  "-179242T",
                                  "-179243A",
                                  "C180622T",
                                  "C188077T",
                                  "C188181T",
                                  "G195845A",
                                  "-196614A"
                                ],
                                "NBT03_gp001": [
                                  "E71K"
                                ],
                                "NBT03_gp024": [
                                  "D18N"
                                ],
                                "NBT03_gp084": [
                                  "D249N"
                                ],
                                "NBT03_gp096": [
                                  "H201Y"
                                ],
                                "NBT03_gp127": [
                                  "R259K"
                                ],
                                "NBT03_gp131": [
                                  "D372-"
                                ],
                                "NBT03_gp152": [
                                  "S20F"
                                ],
                                "NBT03_gp164": [
                                  "E27K"
                                ],
                                "NBT03_gp179": [
                                  "E71K"
                                ]
                              },
                              "labels": {
                                "aa": "NBT03_gp001: E71K; NBT03_gp024: D18N; NBT03_gp084: D249N; NBT03_gp096: H201Y; NBT03_gp127: R259K; NBT03_gp131: D372-; NBT03_gp152: S20F; NBT03_gp164: E27K; NBT03_gp179: E71K"
                              }
                            },
                            "children": [
                              {
                                "name": "PV697338.1",
                                "node_attrs": {
                                  "div": 0.00247724,
                                  "num_date": {
                                    "value": 2025.322,
                                    "inferred": false
                                  },
                                  "Genotype": {
                                    "value": "IIb",
                                    "confidence": {
                                      "IIb": 1.0
                                    },
                                    "entropy": -1e-12
                                  },
                                  "MPXV_Lineage": {
                                    "value": "C.1.2",
                                    "confidence": {
                                      "C.1.2": 1.0
                                    },
                                    "entropy": -1e-12
                                  },
                                  "strain": {
                                    "value": "PV697338.1"
                                  },
                                  "country": {
                                    "value": "USA",
                                    "confidence": {
                                      "USA": 1.0
                                    },
                                    "entropy": -1e-12
                                  }
                                },
                                "branch_attrs": {
                                  "mutations": {
                                    "nuc": [
                                      "A136549-",
                                      "T136550-",
                                      "C136551-",
                                      "G140376A"
                                    ],
                                    "NBT03_gp131": [
                                      "D373-"
                                    ]
                                  },
                                  "labels": {
                                    "aa": "NBT03_gp131: D373-"
                                  }
                                }
                              },
                              {
                                "name": "NODE_0000077",
                                "node_attrs": {
                                  "div": 0.00250265,
                                  "num_date": {
                                    "value": 2025.716
                                  },
                                  "Genotype": {
                                    "value": "IIb",
                                    "confidence": {
                                      "IIb": 1.0
                                    },
                                    "entropy": 4.43e-07
                                  },
                                  "MPXV_Lineage": {
                                    "value": "C.1.2",
                                    "confidence": {
                                      "C.1.2": 1.0
                                    },
                                    "entropy": 2.92e-05
                                  },
                                  "country": {
                                    "value": "USA",
                                    "confidence": {
                                      "USA": 1.0
                                    },
                                    "entropy": 1.44e-06
                                  }
                                },
                                "branch_attrs": {
                                  "mutations": {
                                    "nuc": [
                                      "C8735T",
                                      "G16403T",
                                      "G26631A",
                                      "G152797A",
                                      "G164797T",
                                      "G179302A",
                                      "-196615A"
                                    ],
                                    "NBT03_gp022": [
                                      "A156V"
                                    ],
                                    "NBT03_gp154": [
                                      "D36N"
                                    ],
                                    "NBT03_gp159": [
                                      "G489C"
                                    ],
                                    "NBT03_gp171": [
                                      "D13N"
                                    ]
                                  },
                                  "labels": {
                                    "aa": "NBT03_gp022: A156V; NBT03_gp154: D36N; NBT03_gp159: G489C; NBT03_gp171: D13N"
                                  }
                                },
                                "children": [
                                  {
                                    "name": "PX496710.1",
                                    "node_attrs": {
                                      "div": 0.00250265,
                                      "num_date": {
                                        "value": 2025.807,
                                        "inferred": false
                                      },
                                      "Genotype": {
                                        "value": "IIb",
                                        "confidence": {
                                          "IIb": 1.0
                                        },
                                        "entropy": -1e-12
                                      },
                                      "MPXV_Lineage": {
                                        "value": "C.1.2",
                                        "confidence": {
                                          "C.1.2": 1.0
                                        },
                                        "entropy": -1e-12
                                      },
                                      "strain": {
                                        "value": "PX496710.1"
                                      },
                                      "country": {
                                        "value": "USA",
                                        "confidence": {
                                          "USA": 1.0
                                        },
                                        "entropy": -1e-12
                                      }
                                    },
                                    "branch_attrs": {
                                      "mutations": {}
                                    }
                                  },
                                  {
                                    "name": "NODE_0000018",
                                    "node_attrs": {
                                      "div": 0.00250265,
                                      "num_date": {
                                        "value": 2025.716
                                      },
                                      "Genotype": {
                                        "value": "IIb",
                                        "confidence": {
                                          "IIb": 1.0
                                        },
                                        "entropy": 4.43e-07
                                      },
                                      "MPXV_Lineage": {
                                        "value": "C.1.2",
                                        "confidence": {
                                          "C.1.2": 1.0
                                        },
                                        "entropy": 1.11e-06
                                      },
                                      "country": {
                                        "value": "USA",
                                        "confidence": {
                                          "USA": 1.0
                                        },
                                        "entropy": 1.44e-06
                                      }
                                    },
                                    "branch_attrs": {
                                      "mutations": {}
                                    },
                                    "children": [
                                      {
                                        "name": "PX496702.1",
                                        "node_attrs": {
                                          "div": 0.00250265,
                                          "num_date": {
                                            "value": 2025.804,
                                            "inferred": false
                                          },
                                          "Genotype": {
                                            "value": "IIb",
                                            "confidence": {
                                              "IIb": 1.0
                                            },
                                            "entropy": -1e-12
                                          },
                                          "MPXV_Lineage": {
                                            "value": "C.1.2",
                                            "confidence": {
                                              "C.1.2": 1.0
                                            },
                                            "entropy": -1e-12
                                          },
                                          "strain": {
                                            "value": "PX496702.1"
                                          },
                                          "country": {
                                            "value": "USA",
                                            "confidence": {
                                              "USA": 1.0
                                            },
                                            "entropy": -1e-12
                                          }
                                        },
                                        "branch_attrs": {
                                          "mutations": {
                                            "nuc": [
                                              "-607T"
                                            ]
                                          }
                                        }
                                      },
                                      {
                                        "name": "NODE_0000021",
                                        "node_attrs": {
                                          "div": 0.00250265,
                                          "num_date": {
                                            "value": 2025.716
                                          },
                                          "Genotype": {
                                            "value": "IIb",
                                            "confidence": {
                                              "IIb": 1.0
                                            },
                                            "entropy": 4.41e-07
                                          },
                                          "MPXV_Lineage": {
                                            "value": "C.1.2",
                                            "confidence": {
                                              "C.1.2": 1.0
                                            },
                                            "entropy": 1.05e-06
                                          },
                                          "country": {
                                            "value": "USA",
                                            "confidence": {
                                              "USA": 1.0
                                            },
                                            "entropy": 1.43e-06
                                          }
                                        },
                                        "branch_attrs": {
                                          "mutations": {}
                                        },
                                        "children": [
                                          {
                                            "name": "PX496711.1",
                                            "node_attrs": {
                                              "div": 0.00250265,
                                              "num_date": {
                                                "value": 2025.79,
                                                "inferred": false
                                              },
                                              "Genotype": {
                                                "value": "IIb",
                                                "confidence": {
                                                  "IIb": 1.0
                                                },
                                                "entropy": -1e-12
                                              },
                                              "MPXV_Lineage": {
                                                "value": "C.1.2",
                                                "confidence": {
                                                  "C.1.2": 1.0
                                                },
                                                "entropy": -1e-12
                                              },
                                              "strain": {
                                                "value": "PX496711.1"
                                              },
                                              "country": {
                                                "value": "USA",
                                                "confidence": {
                                                  "USA": 1.0
                                                },
                                                "entropy": -1e-12
                                              }
                                            },
                                            "branch_attrs": {
                                              "mutations": {
                                                "nuc": [
                                                  "-607T"
                                                ]
                                              }
                                            }
                                          },
                                          {
                                            "name": "PX496705.1",
                                            "node_attrs": {
                                              "div": 0.00250265,
                                              "num_date": {
                                                "value": 2025.812,
                                                "inferred": false
                                              },
                                              "Genotype": {
                                                "value": "IIb",
                                                "confidence": {
                                                  "IIb": 1.0
                                                },
                                                "entropy": -1e-12
                                              },
                                              "MPXV_Lineage": {
                                                "value": "C.1.2",
                                                "confidence": {
                                                  "C.1.2": 1.0
                                                },
                                                "entropy": -1e-12
                                              },
                                              "strain": {
                                                "value": "PX496705.1"
                                              },
                                              "country": {
                                                "value": "USA",
                                                "confidence": {
                                                  "USA": 1.0
                                                },
                                                "entropy": -1e-12
                                              }
                                            },
                                            "branch_attrs": {
                                              "mutations": {}
                                            }
                                          }
                                        ]
                                      }
                                    ]
                                  }
                                ]
                              }
                            ]
                          }
                        ]
                      },
                      {
                        "name": "NODE_0000058",
                        "node_attrs": {
                          "div": 0.0024009,
                          "num_date": {
                            "value": 2023.477
                          },
                          "Genotype": {
                            "value": "IIb",
                            "confidence": {
                              "IIb": 1.0
                            },
                            "entropy": 5.96e-07
                          },
                          "MPXV_Lineage": {
                            "value": "F.2",
                            "confidence": {
                              "F.2": 0.22,
                              "F.6": 0.192,
                              "F.1": 0.191,
                              "C.1.2": 0.0965,
                              "F.4": 0.0639,
                              "F.4.1": 0.0637,
                              "": 0.0524,
                              "A.2.2": 0.0351,
                              "G.1": 0.0319,
                              "C.1": 0.0265,
                              "E.3.1": 0.0265
                            },
                            "entropy": 2.118
                          },
                          "country": {
                            "value": "USA",
                            "confidence": {
                              "USA": 1.0
                            },
                            "entropy": 2.87e-06
                          }
                        },
                        "branch_attrs": {
                          "mutations": {
                            "nuc": [
                              "T602-",
                              "T603-",
                              "T604-",
                              "T605-",
                              "C20453T",
                              "G53326A",
                              "C164385T",
                              "T164946C",
                              "G177398A",
                              "C177899T",
                              "C187620T",
                              "A196610-",
                              "A196611-",
                              "A196612-",
                              "A196613-"
                            ]
                          }
                        },
                        "children": [
                          {
                            "name": "NODE_0000071",
                            "node_attrs": {
                              "div": 0.00242127,
                              "num_date": {
                                "value": 2023.68
                              },
                              "Genotype": {
                                "value": "IIb",
                                "confidence": {
                                  "IIb": 1.0
                                },
                                "entropy": 4.43e-07
                              },
                              "MPXV_Lineage": {
                                "value": "F.6",
                                "confidence": {
                                  "F.6": 0.419,
                                  "F.1": 0.418,
                                  "F.2": 0.0601,
                                  "C.1.2": 0.0253,
                                  "F.4": 0.0164,
                                  "F.4.1": 0.0164,
                                  "": 0.0135,
                                  "A.2.2": 0.00896,
                                  "G.1": 0.00811,
                                  "C.1": 0.00679,
                                  "E.3.1": 0.00679
                                },
                                "entropy": 1.333
                              },
                              "country": {
                                "value": "USA",
                                "confidence": {
                                  "USA": 1.0
                                },
                                "entropy": 1.44e-06
                              }
                            },
                            "branch_attrs": {
                              "mutations": {
                                "nuc": [
                                  "-179145C",
                                  "-179146A",
                                  "-179147T",
                                  "-179148T",
                                  "-179149A",
                                  "-179150T",
                                  "-179151A",
                                  "-179152T",
                                  "-179153A",
                                  "-179154C",
                                  "-179155A",
                                  "-179156T",
                                  "-179157T",
                                  "-179158A",
                                  "-179159T",
                                  "-179160A",
                                  "-179161T",
                                  "-179162A",
                                  "-179163C",
                                  "-179164A",
                                  "-179165T",
                                  "-179166T",
                                  "-179167A",
                                  "-179168T",
                                  "-179169A",
                                  "-179170T",
                                  "-179171A",
                                  "-179172C",
                                  "-179173A",
                                  "-179174T",
                                  "-179175T",
                                  "-179176A",
                                  "-179177T",
                                  "-179178A",
                                  "-179179T",
                                  "-179180A",
                                  "-179181C",
                                  "-179182A",
                                  "-179183T",
                                  "-179184T",
                                  "-179185A",
                                  "-179186T",
                                  "-179187A",
                                  "-179188T",
                                  "-179189A",
                                  "-179190C",
                                  "-179191A",
                                  "-179192T",
                                  "-179193T",
                                  "-179212A",
                                  "-179213T",
                                  "-179214A",
                                  "-179215T",
                                  "-179216A",
                                  "-179217C",
                                  "-179218A",
                                  "-179219T",
                                  "-179220T",
                                  "-179221A",
                                  "-179222T",
                                  "-179223A",
                                  "-179224T",
                                  "-179225A",
                                  "-179226C",
                                  "-179227A",
                                  "-179228T",
                                  "-179229T",
                                  "-179230A",
                                  "-179231T",
                                  "-179232A",
                                  "-179233T",
                                  "-179234A",
                                  "-179235C",
                                  "-179236A",
                                  "-179237T",
                                  "-179238T",
                                  "-179239A",
                                  "-179240T",
                                  "-179241A",
                                  "-179242T",
                                  "-179243A",
                                  "A192392T",
                                  "A192393C",
                                  "G192396A",
                                  "A192402G"
                                ]
                              }
                            },
                            "children": [
                              {
                                "name": "PV031938.1",
                                "node_attrs": {
                                  "div": 0.00251818,
                                  "num_date": {
                                    "value": 2025.004,
                                    "inferred": false
                                  },
                                  "Genotype": {
                                    "value": "IIb",
                                    "confidence": {
                                      "IIb": 1.0
                                    },
                                    "entropy": -1e-12
                                  },
                                  "MPXV_Lineage": {
                                    "value": "F.6",
                                    "confidence": {
                                      "F.6": 1.0
                                    },
                                    "entropy": -1e-12
                                  },
                                  "strain": {
                                    "value": "PV031938.1"
                                  },
                                  "country": {
                                    "value": "USA",
                                    "confidence": {
                                      "USA": 1.0
                                    },
                                    "entropy": -1e-12
                                  }
                                },
                                "branch_attrs": {
                                  "mutations": {
                                    "nuc": [
                                      "-602T",
                                      "C8663T",
                                      "C18901T",
                                      "T20453C",
                                      "G46402A",
                                      "C53707T",
                                      "G56792A",
                                      "G103660A",
                                      "C112982T",
                                      "G133779A",
                                      "G134639A",
                                      "G146690A",
                                      "C150007T",
                                      "C159608T",
                                      "G163900-",
                                      "A163901-",
                                      "A163902-",
                                      "T163903-",
                                      "C163904-",
                                      "A163905-",
                                      "C164946T",
                                      "C167627T",
                                      "G168964A",
                                      "G171501A",
                                      "C181216T",
                                      "T192390A",
                                      "-196610A"
                                    ],
                                    "NBT03_gp045": [
                                      "R28C"
                                    ],
                                    "NBT03_gp053": [
                                      "L112F"
                                    ],
                                    "NBT03_gp102": [
                                      "R471C"
                                    ],
                                    "NBT03_gp111": [
                                      "D187N"
                                    ],
                                    "NBT03_gp146": [
                                      "S30F"
                                    ],
                                    "NBT03_gp152": [
                                      "P67S"
                                    ],
                                    "NBT03_gp156": [
                                      "S231F"
                                    ],
                                    "NBT03_gp159": [
                                      "E190-",
                                      "S191-"
                                    ],
                                    "NBT03_gp167": [
                                      "E172K"
                                    ]
                                  },
                                  "labels": {
                                    "aa": "NBT03_gp045: R28C; NBT03_gp053: L112F; NBT03_gp102: R471C; NBT03_gp111: D187N; NBT03_gp146: S30F; NBT03_gp152: P67S; NBT03_gp156: S231F; NBT03_gp159: E190-, S191-; NBT03_gp167: E172K"
                                  }
                                }
                              },
                              {
                                "name": "NODE_0000072",
                                "node_attrs": {
                                  "div": 0.00244667,
                                  "num_date": {
                                    "value": 2024.001
                                  },
                                  "Genotype": {
                                    "value": "IIb",
                                    "confidence": {
                                      "IIb": 1.0
                                    },
                                    "entropy": 4.41e-07
                                  },
                                  "MPXV_Lineage": {
                                    "value": "F.1",
                                    "confidence": {
                                      "F.1": 0.999
                                    },
                                    "entropy": 0.0109
                                  },
                                  "country": {
                                    "value": "USA",
                                    "confidence": {
                                      "USA": 1.0
                                    },
                                    "entropy": 1.43e-06
                                  }
                                },
                                "branch_attrs": {
                                  "mutations": {
                                    "nuc": [
                                      "G11668A",
                                      "G35132A",
                                      "C70414T",
                                      "C70666T",
                                      "C96938T"
                                    ],
                                    "NBT03_gp096": [
                                      "S297L"
                                    ]
                                  },
                                  "labels": {
                                    "aa": "NBT03_gp096: S297L"
                                  }
                                },
                                "children": [
                                  {
                                    "name": "PV592658.1",
                                    "node_attrs": {
                                      "div": 0.00256381,
                                      "num_date": {
                                        "value": 2025.133,
                                        "inferred": false
                                      },
                                      "Genotype": {
                                        "value": "IIb",
                                        "confidence": {
                                          "IIb": 1.0
                                        },
                                        "entropy": -1e-12
                                      },
                                      "MPXV_Lineage": {
                                        "value": "F.1",
                                        "confidence": {
                                          "F.1": 1.0
                                        },
                                        "entropy": -1e-12
                                      },
                                      "strain": {
                                        "value": "PV592658.1"
                                      },
                                      "country": {
                                        "value": "USA",
                                        "confidence": {
                                          "USA": 1.0
                                        },
                                        "entropy": -1e-12
                                      }
                                    },
                                    "branch_attrs": {
                                      "mutations": {
                                        "nuc": [
                                          "G5052A",
                                          "G16986A",
                                          "C19070T",
                                          "G19834A",
                                          "G20669A",
                                          "G23100A",
                                          "G33655A",
                                          "G36150A",
                                          "G40825A",
                                          "C44728T",
                                          "G48045A",
                                          "C50572T",
                                          "C68066T",
                                          "G90881A",
                                          "G111427A",
                                          "C132680T",
                                          "C150211T",
                                          "G163062A",
                                          "C172316T",
                                          "A172885-",
                                          "C176642T",
                                          "C179470T",
                                          "C179853T",
                                          "C192158T"
                                        ],
                                        "NBT03_gp015": [
                                          "P58S"
                                        ],
                                        "NBT03_gp040": [
                                          "R120C"
                                        ],
                                        "NBT03_gp044": [
                                          "D391N"
                                        ],
                                        "NBT03_gp064": [
                                          "V156I"
                                        ],
                                        "NBT03_gp090": [
                                          "R206Q"
                                        ],
                                        "NBT03_gp109": [
                                          "S159F"
                                        ],
                                        "NBT03_gp152": [
                                          "L135F"
                                        ],
                                        "NBT03_gp158": [
                                          "M489I"
                                        ],
                                        "NBT03_gp168": [
                                          "S56F"
                                        ],
                                        "NBT03_gp171": [
                                          "P69S"
                                        ]
                                      },
                                      "labels": {
                                        "aa": "NBT03_gp015: P58S; NBT03_gp040: R120C; NBT03_gp044: D391N; NBT03_gp064: V156I; NBT03_gp090: R206Q; NBT03_gp109: S159F; NBT03_gp152: L135F; NBT03_gp158: M489I; NBT03_gp168: S56F; NBT03_gp171: P69S"
                                      }
                                    }
                                  },
                                  {
                                    "name": "PV592659.1",
                                    "node_attrs": {
                                      "div": 0.00247714,
                                      "num_date": {
                                        "value": 2025.045,
                                        "inferred": false
                                      },
                                      "Genotype": {
                                        "value": "IIb",
                                        "confidence": {
                                          "IIb": 1.0
                                        },
                                        "entropy": -1e-12
                                      },
                                      "MPXV_Lineage": {
                                        "value": "F.1",
                                        "confidence": {
                                          "F.1": 1.0
                                        },
                                        "entropy": -1e-12
                                      },
                                      "strain": {
                                        "value": "PV592659.1"
                                      },
                                      "country": {
                                        "value": "USA",
                                        "confidence": {
                                          "USA": 1.0
                                        },
                                        "entropy": -1e-12
                                      }
                                    },
                                    "branch_attrs": {
                                      "mutations": {
                                        "nuc": [
                                          "C13171T",
                                          "G16748A",
                                          "G16767A",
                                          "A50267G",
                                          "C76820T",
                                          "A136552-",
                                          "T136553-",
                                          "C136554-",
                                          "C159572T"
                                        ],
                                        "NBT03_gp009": [
                                          "D20N"
                                        ],
                                        "NBT03_gp012": [
                                          "R108C"
                                        ],
                                        "NBT03_gp076": [
                                          "R19Q"
                                        ],
                                        "NBT03_gp131": [
                                          "D372-"
                                        ],
                                        "NBT03_gp156": [
                                          "T219I"
                                        ]
                                      },
                                      "labels": {
                                        "aa": "NBT03_gp009: D20N; NBT03_gp012: R108C; NBT03_gp076: R19Q; NBT03_gp131: D372-; NBT03_gp156: T219I"
                                      }
                                    }
                                  }
                                ]
                              }
                            ]
                          },
                          {
                            "name": "NODE_0000020",
                            "node_attrs": {
                              "div": 0.0024009,
                              "num_date": {
                                "value": 2023.477
                              },
                              "Genotype": {
                                "value": "IIb",
                                "confidence": {
                                  "IIb": 1.0
                                },
                                "entropy": 4.44e-07
                              },
                              "MPXV_Lineage": {
                                "value": "F.2",
                                "confidence": {
                                  "F.2": 0.49,
                                  "F.4": 0.151,
                                  "F.4.1": 0.151,
                                  "F.6": 0.062,
                                  "F.1": 0.0618,
                                  "C.1.2": 0.0304,
                                  "": 0.0163,
                                  "A.2.2": 0.0109,
                                  "G.1": 0.00984,
                                  "C.1": 0.00827,
                                  "E.3.1": 0.00827
                                },
                                "entropy": 1.613
                              },
                              "country": {
                                "value": "USA",
                                "confidence": {
                                  "USA": 1.0
                                },
                                "entropy": 1.44e-06
                              }
                            },
                            "branch_attrs": {
                              "mutations": {}
                            },
                            "children": [
                              {
                                "name": "NODE_0000059",
                                "node_attrs": {
                                  "div": 0.0024314,
                                  "num_date": {
                                    "value": 2023.958
                                  },
                                  "Genotype": {
                                    "value": "IIb",
                                    "confidence": {
                                      "IIb": 1.0
                                    },
                                    "entropy": 4.44e-07
                                  },
                                  "MPXV_Lineage": {
                                    "value": "F.4",
                                    "confidence": {
                                      "F.4": 0.4,
                                      "F.4.1": 0.399,
                                      "F.2": 0.146,
                                      "F.6": 0.0162,
                                      "F.1": 0.0162,
                                      "C.1.2": 0.00791,
                                      "": 0.00429,
                                      "A.2.2": 0.00291,
                                      "G.1": 0.00268,
                                      "C.1": 0.00227,
                                      "E.3.1": 0.00227
                                    },
                                    "entropy": 1.27
                                  },
                                  "country": {
                                    "value": "USA",
                                    "confidence": {
                                      "USA": 1.0
                                    },
                                    "entropy": 1.44e-06
                                  }
                                },
                                "branch_attrs": {
                                  "mutations": {
                                    "nuc": [
                                      "C34277T",
                                      "C92382T",
                                      "G122551T",
                                      "G126919A",
                                      "C149527T",
                                      "G176643A"
                                    ],
                                    "NBT03_gp092": [
                                      "H218Y"
                                    ],
                                    "NBT03_gp127": [
                                      "G312S"
                                    ],
                                    "NBT03_gp151": [
                                      "S29L"
                                    ],
                                    "NBT03_gp170": [
                                      "D330N"
                                    ]
                                  },
                                  "labels": {
                                    "aa": "NBT03_gp092: H218Y; NBT03_gp127: G312S; NBT03_gp151: S29L; NBT03_gp170: D330N"
                                  }
                                },
                                "children": [
                                  {
                                    "name": "NODE_0000060",
                                    "node_attrs": {
                                      "div": 0.00246189,
                                      "num_date": {
                                        "value": 2024.622
                                      },
                                      "Genotype": {
                                        "value": "IIb",
                                        "confidence": {
                                          "IIb": 1.0
                                        },
                                        "entropy": 4.43e-07
                                      },
                                      "MPXV_Lineage": {
                                        "value": "F.4",
                                        "confidence": {
                                          "F.4": 0.999
                                        },
                                        "entropy": 0.0111
                                      },
                                      "country": {
                                        "value": "USA",
                                        "confidence": {
                                          "USA": 1.0
                                        },
                                        "entropy": 1.44e-06
                                      }
                                    },
                                    "branch_attrs": {
                                      "mutations": {
                                        "nuc": [
                                          "C29199T",
                                          "G71777A",
                                          "C102640T",
                                          "G105044A",
                                          "G137779A",
                                          "T140154C"
                                        ],
                                        "NBT03_gp025": [
                                          "E22K"
                                        ],
                                        "NBT03_gp132": [
                                          "A91V"
                                        ]
                                      },
                                      "labels": {
                                        "aa": "NBT03_gp025: E22K; NBT03_gp132: A91V"
                                      }
                                    },
                                    "children": [
                                      {
                                        "name": "PX454703.1",
                                        "node_attrs": {
                                          "div": 0.00250256,
                                          "num_date": {
                                            "value": 2025.599,
                                            "inferred": false
                                          },
                                          "Genotype": {
                                            "value": "IIb",
                                            "confidence": {
                                              "IIb": 1.0
                                            },
                                            "entropy": -1e-12
                                          },
                                          "MPXV_Lineage": {
                                            "value": "F.4",
                                            "confidence": {
                                              "F.4": 1.0
                                            },
                                            "entropy": -1e-12
                                          },
                                          "strain": {
                                            "value": "PX454703.1"
                                          },
                                          "country": {
                                            "value": "USA",
                                            "confidence": {
                                              "USA": 1.0
                                            },
                                            "entropy": -1e-12
                                          }
                                        },
                                        "branch_attrs": {
                                          "mutations": {
                                            "nuc": [
                                              "C16227T",
                                              "C22529T",
                                              "C40648T",
                                              "C80947T",
                                              "C131200T",
                                              "G146433A",
                                              "-150586A",
                                              "-150587T",
                                              "-150588A",
                                              "-150589T",
                                              "-150590G",
                                              "-150591A",
                                              "-150592T",
                                              "-150593G",
                                              "-150594G",
                                              "-150595A",
                                              "-150596T",
                                              "-150597A",
                                              "-150598T",
                                              "-150599G",
                                              "-150600A",
                                              "-150601T",
                                              "-150602G",
                                              "G152792A",
                                              "C181687T"
                                            ],
                                            "NBT03_gp011": [
                                              "D51N"
                                            ],
                                            "NBT03_gp019": [
                                              "E211K"
                                            ],
                                            "NBT03_gp083": [
                                              "D25N"
                                            ],
                                            "NBT03_gp146": [
                                              "H116Y"
                                            ],
                                            "NBT03_gp154": [
                                              "R34K"
                                            ],
                                            "NBT03_gp173": [
                                              "T111I"
                                            ]
                                          },
                                          "labels": {
                                            "aa": "NBT03_gp011: D51N; NBT03_gp019: E211K; NBT03_gp083: D25N; NBT03_gp146: H116Y; NBT03_gp154: R34K; NBT03_gp173: T111I"
                                          }
                                        }
                                      },
                                      {
                                        "name": "NODE_0000061",
                                        "node_attrs": {
                                          "div": 0.00250255,
                                          "num_date": {
                                            "value": 2025.337
                                          },
                                          "Genotype": {
                                            "value": "IIb",
                                            "confidence": {
                                              "IIb": 1.0
                                            },
                                            "entropy": 4.41e-07
                                          },
                                          "MPXV_Lineage": {
                                            "value": "F.4",
                                            "confidence": {
                                              "F.4": 1.0
                                            },
                                            "entropy": 4.21e-05
                                          },
                                          "country": {
                                            "value": "USA",
                                            "confidence": {
                                              "USA": 1.0
                                            },
                                            "entropy": 1.43e-06
                                          }
                                        },
                                        "branch_attrs": {
                                          "mutations": {
                                            "nuc": [
                                              "G6871A",
                                              "G70775A",
                                              "G77368A",
                                              "G101241A",
                                              "C101899T",
                                              "A136552-",
                                              "T136553-",
                                              "C136554-",
                                              "C150825T",
                                              "G151028A",
                                              "G164426A"
                                            ],
                                            "NBT03_gp068": [
                                              "D304N"
                                            ],
                                            "NBT03_gp077": [
                                              "E157K"
                                            ],
                                            "NBT03_gp100": [
                                              "A37V"
                                            ],
                                            "NBT03_gp131": [
                                              "D372-"
                                            ],
                                            "NBT03_gp159": [
                                              "R365K"
                                            ]
                                          },
                                          "labels": {
                                            "aa": "NBT03_gp068: D304N; NBT03_gp077: E157K; NBT03_gp100: A37V; NBT03_gp131: D372-; NBT03_gp159: R365K"
                                          }
                                        },
                                        "children": [
                                          {
                                            "name": "PX496709.1",
                                            "node_attrs": {
                                              "div": 0.00253821,
                                              "num_date": {
                                                "value": 2025.818,
                                                "inferred": false
                                              },
                                              "Genotype": {
                                                "value": "IIb",
                                                "confidence": {
                                                  "IIb": 1.0
                                                },
                                                "entropy": -1e-12
                                              },
                                              "MPXV_Lineage": {
                                                "value": "F.4",
                                                "confidence": {
                                                  "F.4": 1.0
                                                },
                                                "entropy": -1e-12
                                              },
                                              "strain": {
                                                "value": "PX496709.1"
                                              },
                                              "country": {
                                                "value": "USA",
                                                "confidence": {
                                                  "USA": 1.0
                                                },
                                                "entropy": -1e-12
                                              }
                                            },
                                            "branch_attrs": {
                                              "mutations": {
                                                "nuc": [
                                                  "G77076A",
                                                  "C120384T",
                                                  "C148390T",
                                                  "-179145C",
                                                  "-179146A",
                                                  "-179147T",
                                                  "-179148T",
                                                  "-179149A",
                                                  "-179150T",
                                                  "-179151A",
                                                  "-179152T",
                                                  "-179153A",
                                                  "-179154C",
                                                  "-179155A",
                                                  "-179156T",
                                                  "-179157T",
                                                  "-179158A",
                                                  "-179159T",
                                                  "-179160A",
                                                  "-179161T",
                                                  "-179162A",
                                                  "-179163C",
                                                  "-179164A",
                                                  "-179165T",
                                                  "-179166T",
                                                  "-179167A",
                                                  "-179168T",
                                                  "-179169A",
                                                  "-179170T",
                                                  "-179171A",
                                                  "-179172C",
                                                  "-179173A",
                                                  "-179174T",
                                                  "-179175T",
                                                  "-179176A",
                                                  "-179177T",
                                                  "-179178A",
                                                  "-179179T",
                                                  "-179180A",
                                                  "-179181C",
                                                  "-179182A",
                                                  "-179183T",
                                                  "-179184T",
                                                  "-179185A",
                                                  "-179186T",
                                                  "-179187A",
                                                  "-179188T",
                                                  "-179189A",
                                                  "-179190C",
                                                  "-179191A",
                                                  "-179192T",
                                                  "-179193T",
                                                  "-179212A",
                                                  "-179213T",
                                                  "-179214A",
                                                  "-179215T",
                                                  "-179216A",
                                                  "-179217C",
                                                  "-179218A",
                                                  "-179219T",
                                                  "-179220T",
                                                  "-179221A",
                                                  "-179222T",
                                                  "-179223A",
                                                  "-179224T",
                                                  "-179225A",
                                                  "-179226C",
                                                  "-179227A",
                                                  "-179228T",
                                                  "-179229T",
                                                  "-179230A",
                                                  "-179231T",
                                                  "-179232A",
                                                  "-179233T",
                                                  "-179234A",
                                                  "-179235C",
                                                  "-179236A",
                                                  "-179237T",
                                                  "-179238T",
                                                  "-179239A",
                                                  "-179240T",
                                                  "-179241A",
                                                  "-179242T",
                                                  "-179243A",
                                                  "A192392T",
                                                  "A192393C",
                                                  "G192396A",
                                                  "A192402G"
                                                ],
                                                "NBT03_gp150": [
                                                  "E336K"
                                                ]
                                              },
                                              "labels": {
                                                "aa": "NBT03_gp150: E336K"
                                              }
                                            }
                                          },
                                          {
                                            "name": "PX475188.1",
                                            "node_attrs": {
                                              "div": 0.00250763,
                                              "num_date": {
                                                "value": 2025.727,
                                                "inferred": false
                                              },
                                              "Genotype": {
                                                "value": "IIb",
                                                "confidence": {
                                                  "IIb": 1.0
                                                },
                                                "entropy": -1e-12
                                              },
                                              "MPXV_Lineage": {
                                                "value": "F.4",
                                                "confidence": {
                                                  "F.4": 1.0
                                                },
                                                "entropy": -1e-12
                                              },
                                              "strain": {
                                                "value": "PX475188.1"
                                              },
                                              "country": {
                                                "value": "USA",
                                                "confidence": {
                                                  "USA": 1.0
                                                },
                                                "entropy": -1e-12
                                              }
                                            },
                                            "branch_attrs": {
                                              "mutations": {
                                                "nuc": [
                                                  "G67476T",
                                                  "-150586A",
                                                  "-150587T",
                                                  "-150588A",
                                                  "-150589T",
                                                  "-150590G",
                                                  "-150591A",
                                                  "-150592T",
                                                  "-150593G",
                                                  "-150594G",
                                                  "-150595A",
                                                  "-150596T",
                                                  "-150597A",
                                                  "-150598T",
                                                  "-150599G",
                                                  "-150600A",
                                                  "-150601T",
                                                  "-150602G",
                                                  "A196655-",
                                                  "A196656-",
                                                  "A196657-"
                                                ]
                                              }
                                            }
                                          }
                                        ]
                                      }
                                    ]
                                  },
                                  {
                                    "name": "NODE_0000062",
                                    "node_attrs": {
                                      "div": 0.00245681,
                                      "num_date": {
                                        "value": 2024.325
                                      },
                                      "Genotype": {
                                        "value": "IIb",
                                        "confidence": {
                                          "IIb": 1.0
                                        },
                                        "entropy": 4.43e-07
                                      },
                                      "MPXV_Lineage": {
                                        "value": "F.4.1",
                                        "confidence": {
                                          "F.4.1": 0.999
                                        },
                                        "entropy": 0.0112
                                      },
                                      "country": {
                                        "value": "USA",
                                        "confidence": {
                                          "USA": 1.0
                                        },
                                        "entropy": 1.44e-06
                                      }
                                    },
                                    "branch_attrs": {
                                      "mutations": {
                                        "nuc": [
                                          "G21394A",
                                          "C81581T",
                                          "C111492T",
                                          "C180606T",
                                          "C187871T"
                                        ],
                                        "NBT03_gp018": [
                                          "S347F"
                                        ],
                                        "NBT03_gp172": [
                                          "S30L"
                                        ]
                                      },
                                      "labels": {
                                        "aa": "NBT03_gp018: S347F; NBT03_gp172: S30L"
                                      }
                                    },
                                    "children": [
                                      {
                                        "name": "PV697337.1",
                                        "node_attrs": {
                                          "div": 0.00252825,
                                          "num_date": {
                                            "value": 2025.305,
                                            "inferred": false
                                          },
                                          "Genotype": {
                                            "value": "IIb",
                                            "confidence": {
                                              "IIb": 1.0
                                            },
                                            "entropy": -1e-12
                                          },
                                          "MPXV_Lineage": {
                                            "value": "F.4.1",
                                            "confidence": {
                                              "F.4.1": 1.0
                                            },
                                            "entropy": -1e-12
                                          },
                                          "strain": {
                                            "value": "PV697337.1"
                                          },
                                          "country": {
                                            "value": "USA",
                                            "confidence": {
                                              "USA": 1.0
                                            },
                                            "entropy": -1e-12
                                          }
                                        },
                                        "branch_attrs": {
                                          "mutations": {
                                            "nuc": [
                                              "G6674C",
                                              "A16620-",
                                              "T16621-",
                                              "C16622-",
                                              "G23873A",
                                              "G50352A",
                                              "G70707A",
                                              "G74167A",
                                              "C81364T",
                                              "G82863A",
                                              "C84206T",
                                              "C88542T",
                                              "C153729T",
                                              "-179145C",
                                              "-179146A",
                                              "-179147T",
                                              "-179148T",
                                              "-179149A",
                                              "-179150T",
                                              "-179151A",
                                              "-179152T",
                                              "-179153A",
                                              "-179154C",
                                              "-179155A",
                                              "-179156T",
                                              "-179157T",
                                              "-179158A",
                                              "-179159T",
                                              "-179160A",
                                              "-179161T",
                                              "-179162A",
                                              "-179163C",
                                              "-179164A",
                                              "-179165T",
                                              "-179166T",
                                              "-179167A",
                                              "-179168T",
                                              "-179169A",
                                              "-179170T",
                                              "-179171A",
                                              "-179172C",
                                              "-179173A",
                                              "-179174T",
                                              "-179175T",
                                              "-179176A",
                                              "-179177T",
                                              "-179178A",
                                              "-179179T",
                                              "-179180A",
                                              "-179181C",
                                              "-179182A",
                                              "-179183T",
                                              "-179184T",
                                              "-179185A",
                                              "-179186T",
                                              "-179187A",
                                              "-179188T",
                                              "-179189A",
                                              "-179190C",
                                              "-179191A",
                                              "-179192T",
                                              "-179193T",
                                              "-179212A",
                                              "-179213T",
                                              "-179214A",
                                              "-179215T",
                                              "-179216A",
                                              "-179217C",
                                              "-179218A",
                                              "-179219T",
                                              "-179220T",
                                              "-179221A",
                                              "-179222T",
                                              "-179223A",
                                              "-179224T",
                                              "-179225A",
                                              "-179226C",
                                              "-179227A",
                                              "-179228T",
                                              "-179229T",
                                              "-179230A",
                                              "-179231T",
                                              "-179232A",
                                              "-179233T",
                                              "-179234A",
                                              "-179235C",
                                              "-179236A",
                                              "-179237T",
                                              "-179238T",
                                              "-179239A",
                                              "-179240T",
                                              "-179241A",
                                              "-179242T",
                                              "-179243A",
                                              "A192392T",
                                              "A192393C",
                                              "G192396A",
                                              "A192402G"
                                            ],
                                            "NBT03_gp012": [
                                              "D150-"
                                            ],
                                            "NBT03_gp048": [
                                              "E123K"
                                            ],
                                            "NBT03_gp068": [
                                              "R281K"
                                            ],
                                            "NBT03_gp073": [
                                              "D130N"
                                            ],
                                            "NBT03_gp084": [
                                              "S80L",
                                              "D580N"
                                            ]
                                          },
                                          "labels": {
                                            "aa": "NBT03_gp012: D150-; NBT03_gp048: E123K; NBT03_gp068: R281K; NBT03_gp073: D130N; NBT03_gp084: S80L, D580N"
                                          }
                                        }
                                      },
                                      {
                                        "name": "NODE_0000063",
                                        "node_attrs": {
                                          "div": 0.00247712,
                                          "num_date": {
                                            "value": 2024.743
                                          },
                                          "Genotype": {
                                            "value": "IIb",
                                            "confidence": {
                                              "IIb": 1.0
                                            },
                                            "entropy": 4.44e-07
                                          },
                                          "MPXV_Lineage": {
                                            "value": "F.4.1",
                                            "confidence": {
                                              "F.4.1": 1.0
                                            },
                                            "entropy": 4.3e-05
                                          },
                                          "country": {
                                            "value": "USA",
                                            "confidence": {
                                              "USA": 1.0
                                            },
                                            "entropy": 1.44e-06
                                          }
                                        },
                                        "branch_attrs": {
                                          "mutations": {
                                            "nuc": [
                                              "G46402A",
                                              "C125311T",
                                              "G145790A",
                                              "-150586A",
                                              "-150587T",
                                              "-150588A",
                                              "-150589T",
                                              "-150590G",
                                              "-150591A",
                                              "-150592T",
                                              "-150593G",
                                              "-150595A",
                                              "-150596T",
                                              "-150597A",
                                              "-150598T",
                                              "-150599G",
                                              "-150600A",
                                              "-150601T",
                                              "-150602G",
                                              "C170573T"
                                            ],
                                            "NBT03_gp045": [
                                              "R28C"
                                            ],
                                            "NBT03_gp166": [
                                              "S179L"
                                            ]
                                          },
                                          "labels": {
                                            "aa": "NBT03_gp045: R28C; NBT03_gp166: S179L"
                                          }
                                        },
                                        "children": [
                                          {
                                            "name": "NODE_0000064",
                                            "node_attrs": {
                                              "div": 0.00249236,
                                              "num_date": {
                                                "value": 2024.988
                                              },
                                              "Genotype": {
                                                "value": "IIb",
                                                "confidence": {
                                                  "IIb": 1.0
                                                },
                                                "entropy": 4.43e-07
                                              },
                                              "MPXV_Lineage": {
                                                "value": "F.4.1",
                                                "confidence": {
                                                  "F.4.1": 1.0
                                                },
                                                "entropy": 1.14e-06
                                              },
                                              "country": {
                                                "value": "USA",
                                                "confidence": {
                                                  "USA": 1.0
                                                },
                                                "entropy": 1.44e-06
                                              }
                                            },
                                            "branch_attrs": {
                                              "mutations": {
                                                "nuc": [
                                                  "G36251A",
                                                  "G48522A",
                                                  "G126454A"
                                                ],
                                                "NBT03_gp035": [
                                                  "S278L"
                                                ],
                                                "NBT03_gp047": [
                                                  "E108K"
                                                ],
                                                "NBT03_gp127": [
                                                  "E157K"
                                                ]
                                              },
                                              "labels": {
                                                "aa": "NBT03_gp035: S278L; NBT03_gp047: E108K; NBT03_gp127: E157K"
                                              }
                                            },
                                            "children": [
                                              {
                                                "name": "PX067024.1",
                                                "node_attrs": {
                                                  "div": 0.00253811,
                                                  "num_date": {
                                                    "value": 2025.363,
                                                    "inferred": false
                                                  },
                                                  "Genotype": {
                                                    "value": "IIb",
                                                    "confidence": {
                                                      "IIb": 1.0
                                                    },
                                                    "entropy": -1e-12
                                                  },
                                                  "MPXV_Lineage": {
                                                    "value": "F.4.1",
                                                    "confidence": {
                                                      "F.4.1": 1.0
                                                    },
                                                    "entropy": -1e-12
                                                  },
                                                  "strain": {
                                                    "value": "PX067024.1"
                                                  },
                                                  "country": {
                                                    "value": "USA",
                                                    "confidence": {
                                                      "USA": 1.0
                                                    },
                                                    "entropy": -1e-12
                                                  }
                                                },
                                                "branch_attrs": {
                                                  "mutations": {
                                                    "nuc": [
                                                      "C38483T",
                                                      "C46117T",
                                                      "G65120A",
                                                      "C113648T",
                                                      "G131867A",
                                                      "G144895A",
                                                      "G147592A",
                                                      "C158049T",
                                                      "G166942A"
                                                    ],
                                                    "NBT03_gp045": [
                                                      "D123N"
                                                    ],
                                                    "NBT03_gp112": [
                                                      "M683I"
                                                    ],
                                                    "NBT03_gp130": [
                                                      "E982K"
                                                    ],
                                                    "NBT03_gp148": [
                                                      "E56K"
                                                    ],
                                                    "NBT03_gp162": [
                                                      "G71E"
                                                    ]
                                                  },
                                                  "labels": {
                                                    "aa": "NBT03_gp045: D123N; NBT03_gp112: M683I; NBT03_gp130: E982K; NBT03_gp148: E56K; NBT03_gp162: G71E"
                                                  }
                                                }
                                              },
                                              {
                                                "name": "NODE_0000027",
                                                "node_attrs": {
                                                  "div": 0.00249236,
                                                  "num_date": {
                                                    "value": 2024.988
                                                  },
                                                  "Genotype": {
                                                    "value": "IIb",
                                                    "confidence": {
                                                      "IIb": 1.0
                                                    },
                                                    "entropy": 4.41e-07
                                                  },
                                                  "MPXV_Lineage": {
                                                    "value": "F.4.1",
                                                    "confidence": {
                                                      "F.4.1": 1.0
                                                    },
                                                    "entropy": 1.02e-06
                                                  },
                                                  "country": {
                                                    "value": "USA",
                                                    "confidence": {
                                                      "USA": 1.0
                                                    },
                                                    "entropy": 1.43e-06
                                                  }
                                                },
                                                "branch_attrs": {
                                                  "mutations": {}
                                                },
                                                "children": [
                                                  {
                                                    "name": "PV539221.1",
                                                    "node_attrs": {
                                                      "div": 0.00249743,
                                                      "num_date": {
                                                        "value": 2025.226,
                                                        "inferred": false
                                                      },
                                                      "Genotype": {
                                                        "value": "IIb",
                                                        "confidence": {
                                                          "IIb": 1.0
                                                        },
                                                        "entropy": -1e-12
                                                      },
                                                      "MPXV_Lineage": {
                                                        "value": "F.4.1",
                                                        "confidence": {
                                                          "F.4.1": 1.0
                                                        },
                                                        "entropy": -1e-12
                                                      },
                                                      "strain": {
                                                        "value": "PV539221.1"
                                                      },
                                                      "country": {
                                                        "value": "USA",
                                                        "confidence": {
                                                          "USA": 1.0
                                                        },
                                                        "entropy": -1e-12
                                                      }
                                                    },
                                                    "branch_attrs": {
                                                      "mutations": {
                                                        "nuc": [
                                                          "C176069T"
                                                        ]
                                                      }
                                                    }
                                                  },
                                                  {
                                                    "name": "PX513674.1",
                                                    "node_attrs": {
                                                      "div": 0.0025738,
                                                      "num_date": {
                                                        "value": 2025.815,
                                                        "inferred": false
                                                      },
                                                      "Genotype": {
                                                        "value": "IIb",
                                                        "confidence": {
                                                          "IIb": 1.0
                                                        },
                                                        "entropy": -1e-12
                                                      },
                                                      "MPXV_Lineage": {
                                                        "value": "F.4.1",
                                                        "confidence": {
                                                          "F.4.1": 1.0
                                                        },
                                                        "entropy": -1e-12
                                                      },
                                                      "strain": {
                                                        "value": "PX513674.1"
                                                      },
                                                      "country": {
                                                        "value": "USA",
                                                        "confidence": {
                                                          "USA": 1.0
                                                        },
                                                        "entropy": -1e-12
                                                      }
                                                    },
                                                    "branch_attrs": {
                                                      "mutations": {
                                                        "nuc": [
                                                          "T696-",
                                                          "A697-",
                                                          "A698-",
                                                          "G20576A",
                                                          "G21751A",
                                                          "G24205A",
                                                          "G27469A",
                                                          "C42588T",
                                                          "G48423A",
                                                          "G62675A",
                                                          "G66926A",
                                                          "G67527A",
                                                          "G69840A",
                                                          "C76334T",
                                                          "G90835A",
                                                          "C100007T",
                                                          "C109157T",
                                                          "G125116A",
                                                          "-150594G",
                                                          "G165506A",
                                                          "A196625-",
                                                          "T196626-",
                                                          "T196627-"
                                                        ],
                                                        "NBT03_gp018": [
                                                          "S228L"
                                                        ],
                                                        "NBT03_gp023": [
                                                          "P163S"
                                                        ],
                                                        "NBT03_gp047": [
                                                          "E75K"
                                                        ],
                                                        "NBT03_gp061": [
                                                          "P260S"
                                                        ],
                                                        "NBT03_gp076": [
                                                          "R181K"
                                                        ],
                                                        "NBT03_gp090": [
                                                          "D191N"
                                                        ],
                                                        "NBT03_gp097": [
                                                          "S521F"
                                                        ],
                                                        "NBT03_gp160": [
                                                          "E129K"
                                                        ]
                                                      },
                                                      "labels": {
                                                        "aa": "NBT03_gp018: S228L; NBT03_gp023: P163S; NBT03_gp047: E75K; NBT03_gp061: P260S; NBT03_gp076: R181K; NBT03_gp090: D191N; NBT03_gp097: S521F; NBT03_gp160: E129K"
                                                      }
                                                    }
                                                  }
                                                ]
                                              }
                                            ]
                                          },
                                          {
                                            "name": "NODE_0000066",
                                            "node_attrs": {
                                              "div": 0.00250761,
                                              "num_date": {
                                                "value": 2025.336
                                              },
                                              "Genotype": {
                                                "value": "IIb",
                                                "confidence": {
                                                  "IIb": 1.0
                                                },
                                                "entropy": 4.44e-07
                                              },
                                              "MPXV_Lineage": {
                                                "value": "F.4.1",
                                                "confidence": {
                                                  "F.4.1": 1.0
                                                },
                                                "entropy": 1.15e-06
                                              },
                                              "country": {
                                                "value": "USA",
                                                "confidence": {
                                                  "USA": 1.0
                                                },
                                                "entropy": 1.44e-06
                                              }
                                            },
                                            "branch_attrs": {
                                              "mutations": {
                                                "nuc": [
                                                  "A8055-",
                                                  "C9000T",
                                                  "A40817-",
                                                  "T40818-",
                                                  "C40819-",
                                                  "G104583A",
                                                  "-150594G",
                                                  "G150867A",
                                                  "G171964A",
                                                  "C177703T",
                                                  "C177833T"
                                                ],
                                                "NBT03_gp040": [
                                                  "D122-"
                                                ],
                                                "NBT03_gp102": [
                                                  "S163L"
                                                ],
                                                "NBT03_gp167": [
                                                  "R326K"
                                                ],
                                                "NBT03_gp170": [
                                                  "S683L"
                                                ]
                                              },
                                              "labels": {
                                                "aa": "NBT03_gp040: D122-; NBT03_gp102: S163L; NBT03_gp167: R326K; NBT03_gp170: S683L"
                                              }
                                            },
                                            "children": [
                                              {
                                                "name": "NODE_0000067",
                                                "node_attrs": {
                                                  "div": 0.00251776,
                                                  "num_date": {
                                                    "value": 2025.629
                                                  },
                                                  "Genotype": {
                                                    "value": "IIb",
                                                    "confidence": {
                                                      "IIb": 1.0
                                                    },
                                                    "entropy": 4.41e-07
                                                  },
                                                  "MPXV_Lineage": {
                                                    "value": "F.4.1",
                                                    "confidence": {
                                                      "F.4.1": 1.0
                                                    },
                                                    "entropy": 1.02e-06
                                                  },
                                                  "country": {
                                                    "value": "USA",
                                                    "confidence": {
                                                      "USA": 1.0
                                                    },
                                                    "entropy": 1.43e-06
                                                  }
                                                },
                                                "branch_attrs": {
                                                  "mutations": {
                                                    "nuc": [
                                                      "G106719A",
                                                      "C183799T",
                                                      "G196645-",
                                                      "G196646-",
                                                      "T196647-"
                                                    ],
                                                    "NBT03_gp173": [
                                                      "S815L"
                                                    ]
                                                  },
                                                  "labels": {
                                                    "aa": "NBT03_gp173: S815L"
                                                  }
                                                },
                                                "children": [
                                                  {
                                                    "name": "PX513673.1",
                                                    "node_attrs": {
                                                      "div": 0.00252284,
                                                      "num_date": {
                                                        "value": 2025.807,
                                                        "inferred": false
                                                      },
                                                      "Genotype": {
                                                        "value": "IIb",
                                                        "confidence": {
                                                          "IIb": 1.0
                                                        },
                                                        "entropy": -1e-12
                                                      },
                                                      "MPXV_Lineage": {
                                                        "value": "F.4.1",
                                                        "confidence": {
                                                          "F.4.1": 1.0
                                                        },
                                                        "entropy": -1e-12
                                                      },
                                                      "strain": {
                                                        "value": "PX513673.1"
                                                      },
                                                      "country": {
                                                        "value": "USA",
                                                        "confidence": {
                                                          "USA": 1.0
                                                        },
                                                        "entropy": -1e-12
                                                      }
                                                    },
                                                    "branch_attrs": {
                                                      "mutations": {
                                                        "nuc": [
                                                          "C138271T"
                                                        ],
                                                        "NBT03_gp133": [
                                                          "R74K"
                                                        ]
                                                      },
                                                      "labels": {
                                                        "aa": "NBT03_gp133: R74K"
                                                      }
                                                    }
                                                  },
                                                  {
                                                    "name": "PX495044.1",
                                                    "node_attrs": {
                                                      "div": 0.00252793,
                                                      "num_date": {
                                                        "value": 2025.804,
                                                        "inferred": false
                                                      },
                                                      "Genotype": {
                                                        "value": "IIb",
                                                        "confidence": {
                                                          "IIb": 1.0
                                                        },
                                                        "entropy": -1e-12
                                                      },
                                                      "MPXV_Lineage": {
                                                        "value": "F.4.1",
                                                        "confidence": {
                                                          "F.4.1": 1.0
                                                        },
                                                        "entropy": -1e-12
                                                      },
                                                      "strain": {
                                                        "value": "PX495044.1"
                                                      },
                                                      "country": {
                                                        "value": "USA",
                                                        "confidence": {
                                                          "USA": 1.0
                                                        },
                                                        "entropy": -1e-12
                                                      }
                                                    },
                                                    "branch_attrs": {
                                                      "mutations": {
                                                        "nuc": [
                                                          "G15396A",
                                                          "C49694T",
                                                          "A136552-",
                                                          "T136553-",
                                                          "C136554-",
                                                          "T187080-"
                                                        ],
                                                        "NBT03_gp131": [
                                                          "D372-"
                                                        ]
                                                      },
                                                      "labels": {
                                                        "aa": "NBT03_gp131: D372-"
                                                      }
                                                    }
                                                  }
                                                ]
                                              },
                                              {
                                                "name": "NODE_0000068",
                                                "node_attrs": {
                                                  "div": 0.00251269,
                                                  "num_date": {
                                                    "value": 2025.678
                                                  },
                                                  "Genotype": {
                                                    "value": "IIb",
                                                    "confidence": {
                                                      "IIb": 1.0
                                                    },
                                                    "entropy": 4.43e-07
                                                  },
                                                  "MPXV_Lineage": {
                                                    "value": "F.4.1",
                                                    "confidence": {
                                                      "F.4.1": 1.0
                                                    },
                                                    "entropy": 1.03e-06
                                                  },
                                                  "country": {
                                                    "value": "USA",
                                                    "confidence": {
                                                      "USA": 1.0
                                                    },
                                                    "entropy": 1.44e-06
                                                  }
                                                },
                                                "branch_attrs": {
                                                  "mutations": {
                                                    "nuc": [
                                                      "G114909T"
                                                    ],
                                                    "NBT03_gp112": [
                                                      "S263Y"
                                                    ]
                                                  },
                                                  "labels": {
                                                    "aa": "NBT03_gp112: S263Y"
                                                  }
                                                },
                                                "children": [
                                                  {
                                                    "name": "PX466776.1",
                                                    "node_attrs": {
                                                      "div": 0.00251269,
                                                      "num_date": {
                                                        "value": 2025.678,
                                                        "inferred": false
                                                      },
                                                      "Genotype": {
                                                        "value": "IIb",
                                                        "confidence": {
                                                          "IIb": 1.0
                                                        },
                                                        "entropy": -1e-12
                                                      },
                                                      "MPXV_Lineage": {
                                                        "value": "F.4.1",
                                                        "confidence": {
                                                          "F.4.1": 1.0
                                                        },
                                                        "entropy": -1e-12
                                                      },
                                                      "strain": {
                                                        "value": "PX466776.1"
                                                      },
                                                      "country": {
                                                        "value": "USA",
                                                        "confidence": {
                                                          "USA": 1.0
                                                        },
                                                        "entropy": -1e-12
                                                      }
                                                    },
                                                    "branch_attrs": {
                                                      "mutations": {}
                                                    }
                                                  },
                                                  {
                                                    "name": "NODE_0000031",
                                                    "node_attrs": {
                                                      "div": 0.00251269,
                                                      "num_date": {
                                                        "value": 2025.681
                                                      },
                                                      "Genotype": {
                                                        "value": "IIb",
                                                        "confidence": {
                                                          "IIb": 1.0
                                                        },
                                                        "entropy": 4.41e-07
                                                      },
                                                      "MPXV_Lineage": {
                                                        "value": "F.4.1",
                                                        "confidence": {
                                                          "F.4.1": 1.0
                                                        },
                                                        "entropy": 1.02e-06
                                                      },
                                                      "country": {
                                                        "value": "USA",
                                                        "confidence": {
                                                          "USA": 1.0
                                                        },
                                                        "entropy": 1.43e-06
                                                      }
                                                    },
                                                    "branch_attrs": {
                                                      "mutations": {}
                                                    },
                                                    "children": [
                                                      {
                                                        "name": "PX492128.1",
                                                        "node_attrs": {
                                                          "div": 0.00251777,
                                                          "num_date": {
                                                            "value": 2025.736,
                                                            "inferred": false
                                                          },
                                                          "Genotype": {
                                                            "value": "IIb",
                                                            "confidence": {
                                                              "IIb": 1.0
                                                            },
                                                            "entropy": -1e-12
                                                          },
                                                          "MPXV_Lineage": {
                                                            "value": "F.4.1",
                                                            "confidence": {
                                                              "F.4.1": 1.0
                                                            },
                                                            "entropy": -1e-12
                                                          },
                                                          "strain": {
                                                            "value": "PX492128.1"
                                                          },
                                                          "country": {
                                                            "value": "USA",
                                                            "confidence": {
                                                              "USA": 1.0
                                                            },
                                                            "entropy": -1e-12
                                                          }
                                                        },
                                                        "branch_attrs": {
                                                          "mutations": {
                                                            "nuc": [
                                                              "G117059A",
                                                              "A136549-",
                                                              "T136550-",
                                                              "C136551-",
                                                              "A136552-",
                                                              "T136553-",
                                                              "C136554-",
                                                              "T136555-",
                                                              "A136556-",
                                                              "T136557-",
                                                              "G136558-",
                                                              "A136559-",
                                                              "T136560-",
                                                              "A136561-",
                                                              "T136562-",
                                                              "C136563-",
                                                              "A136564-",
                                                              "T136565-",
                                                              "C136566-",
                                                              "A136567-",
                                                              "T136568-",
                                                              "C136569-"
                                                            ],
                                                            "NBT03_gp131": [
                                                              "D367-",
                                                              "D368-",
                                                              "D369-",
                                                              "I370-",
                                                              "I371-",
                                                              "D372-",
                                                              "D373-"
                                                            ]
                                                          },
                                                          "labels": {
                                                            "aa": "NBT03_gp131: D367-, D368-, D369-, I370-, I371-, D372-, D373-"
                                                          }
                                                        }
                                                      },
                                                      {
                                                        "name": "PX492121.1",
                                                        "node_attrs": {
                                                          "div": 0.00251269,
                                                          "num_date": {
                                                            "value": 2025.749,
                                                            "inferred": false
                                                          },
                                                          "Genotype": {
                                                            "value": "IIb",
                                                            "confidence": {
                                                              "IIb": 1.0
                                                            },
                                                            "entropy": -1e-12
                                                          },
                                                          "MPXV_Lineage": {
                                                            "value": "F.4.1",
                                                            "confidence": {
                                                              "F.4.1": 1.0
                                                            },
                                                            "entropy": -1e-12
                                                          },
                                                          "strain": {
                                                            "value": "PX492121.1"
                                                          },
                                                          "country": {
                                                            "value": "USA",
                                                            "confidence": {
                                                              "USA": 1.0
                                                            },
                                                            "entropy": -1e-12
                                                          }
                                                        },
                                                        "branch_attrs": {
                                                          "mutations": {}
                                                        }
                                                      }
                                                    ]
                                                  }
                                                ]
                                              }
                                            ]
                                          }
                                        ]
                                      }
                                    ]
                                  }
                                ]
                              },
                              {
                                "name": "NODE_0000054",
                                "node_attrs": {
                                  "div": 0.00248745,
                                  "num_date": {
                                    "value": 2025.04
                                  },
                                  "Genotype": {
                                    "value": "IIb",
                                    "confidence": {
                                      "IIb": 1.0
                                    },
                                    "entropy": 4.44e-07
                                  },
                                  "MPXV_Lineage": {
                                    "value": "F.2",
                                    "confidence": {
                                      "F.2": 0.999
                                    },
                                    "entropy": 0.00996
                                  },
                                  "country": {
                                    "value": "USA",
                                    "confidence": {
                                      "USA": 1.0
                                    },
                                    "entropy": 1.44e-06
                                  }
                                },
                                "branch_attrs": {
                                  "mutations": {
                                    "nuc": [
                                      "C882T",
                                      "G12690A",
                                      "C22167T",
                                      "C27826T",
                                      "C31006T",
                                      "C59679T",
                                      "G77445A",
                                      "G78509A",
                                      "C78782T",
                                      "G88616A",
                                      "C101298T",
                                      "G102694A",
                                      "C150831T",
                                      "C153729T",
                                      "G161629A",
                                      "C168268T",
                                      "G196328A"
                                    ],
                                    "NBT03_gp001": [
                                      "D232N"
                                    ],
                                    "NBT03_gp008": [
                                      "P71S"
                                    ],
                                    "NBT03_gp023": [
                                      "E44K"
                                    ],
                                    "NBT03_gp099": [
                                      "D151N"
                                    ],
                                    "NBT03_gp158": [
                                      "E12K"
                                    ],
                                    "NBT03_gp179": [
                                      "D232N"
                                    ]
                                  },
                                  "labels": {
                                    "aa": "NBT03_gp001: D232N; NBT03_gp008: P71S; NBT03_gp023: E44K; NBT03_gp099: D151N; NBT03_gp158: E12K; NBT03_gp179: D232N"
                                  }
                                },
                                "children": [
                                  {
                                    "name": "NODE_0000034",
                                    "node_attrs": {
                                      "div": 0.00248745,
                                      "num_date": {
                                        "value": 2025.327
                                      },
                                      "Genotype": {
                                        "value": "IIb",
                                        "confidence": {
                                          "IIb": 1.0
                                        },
                                        "entropy": 4.43e-07
                                      },
                                      "MPXV_Lineage": {
                                        "value": "F.2",
                                        "confidence": {
                                          "F.2": 1.0
                                        },
                                        "entropy": 3.41e-05
                                      },
                                      "country": {
                                        "value": "USA",
                                        "confidence": {
                                          "USA": 1.0
                                        },
                                        "entropy": 1.44e-06
                                      }
                                    },
                                    "branch_attrs": {
                                      "mutations": {}
                                    },
                                    "children": [
                                      {
                                        "name": "PX445832.1",
                                        "node_attrs": {
                                          "div": 0.0024976,
                                          "num_date": {
                                            "value": 2025.522,
                                            "inferred": false
                                          },
                                          "Genotype": {
                                            "value": "IIb",
                                            "confidence": {
                                              "IIb": 1.0
                                            },
                                            "entropy": -1e-12
                                          },
                                          "MPXV_Lineage": {
                                            "value": "F.2",
                                            "confidence": {
                                              "F.2": 1.0
                                            },
                                            "entropy": -1e-12
                                          },
                                          "strain": {
                                            "value": "PX445832.1"
                                          },
                                          "country": {
                                            "value": "USA",
                                            "confidence": {
                                              "USA": 1.0
                                            },
                                            "entropy": -1e-12
                                          }
                                        },
                                        "branch_attrs": {
                                          "mutations": {
                                            "nuc": [
                                              "C147038T",
                                              "C149057T",
                                              "A169769-",
                                              "C169770-",
                                              "A169771-",
                                              "G169772-",
                                              "A169773-",
                                              "T169774-",
                                              "-179145C",
                                              "-179146A",
                                              "-179147T",
                                              "-179148T",
                                              "-179149A",
                                              "-179150T",
                                              "-179151A",
                                              "-179152T",
                                              "-179153A",
                                              "-179154C",
                                              "-179155A",
                                              "-179156T",
                                              "-179157T",
                                              "-179158A",
                                              "-179159T",
                                              "-179160A",
                                              "-179161T",
                                              "-179162A",
                                              "-179163C",
                                              "-179164A",
                                              "-179165T",
                                              "-179166T",
                                              "-179167A",
                                              "-179168T",
                                              "-179169A",
                                              "-179170T",
                                              "-179171A",
                                              "-179172C",
                                              "-179173A",
                                              "-179174T",
                                              "-179175T",
                                              "-179176A",
                                              "-179177T",
                                              "-179178A",
                                              "-179179T",
                                              "-179180A",
                                              "-179181C",
                                              "-179182A",
                                              "-179183T",
                                              "-179184T",
                                              "-179185A",
                                              "-179186T",
                                              "-179187A",
                                              "-179188T",
[truncated: 2,122,586 more chars]
